# Supplementary material for: Diagnosis of metabolic syndrome in nursing professionals: An accuracy study
Source: PLoS One. 2024 Jun 10;19(6):e0295985. doi: 10.1371/journal.pone.0295985 (PMC11164393; doi:10.1371/journal.pone.0295985)
Supplement: S1 File — (XLSX) [file pone.0295985.s001.xlsx]

## Sheet: banco_sm_erica_07jul_1111
nquest	prof	idad	sex	resid	cor	escol	renda	estci	nfil	hipertdic	diabdic	carddic	ovpoli	psiq	atvfis	medic	fuma	bebe	perio2	peso	altura	pasis	padias	pasisdia	paidf	pawho	smbarb	smbarb2	smaha	smaha2	smncep	smncep2	smaace	smaace2	smegir	smegir2	smidf	smidf2	smwho1	smwho	smwho2	soma5crit	soma6crit	agrup	bgrup	cgrup	dgrup	ca	caegir
1	0	33	1	1	2	2	3	2	2	0	0	0	0	2	1	2	0	1	3	68	1.62	120	90	120/90	0	0	2	1	2	0	1	0	1	0	2	0	1	0	1	1	0	0	0	0	0	0	1	88	1
2	1	30	1	1	3	1	3	2	2	0	0	0	0	2	1	2	0	3	3	57	1.55	100	60	100/60	0	0	0	0	1	0	0	0	0	0	1	0	0	0	0	0	0	0	0	0	0	0	1	83	1
3	1	37	1	1	2	1	2	2	3	0	0	0	0	1	1	2	0	1	3	74	1.65	100	60	100/60	0	0	2	0	2	0	2	0	0	0	1	0	1	0	0	0	0	0	0	0	0	0	1	96	1
4	1	33	1	2	1	1	2	2	2	0	0	1	0	2	1	2	0	1	3	52.5	1.49	120	70	120/70	0	0	2	0	3	1	2	0	1	0	3	0	2	1	1	1	0	2	2	0	0	1	0	84	1
5	1	33	1	2	2	1	2	1	2	0	0	1	0	2	0	2	0	1	3	64	1.63	100	60	100/60	0	0	2	0	2	0	2	0	0	0	1	0	1	0	0	0	0	0	0	0	0	0	1	90	1
6	0	32	1	1	1	2	3	4	2	0	0	0	0	2	0	2	0	3	3	74	1.67	120	90	120/90	0	0	3	1	3	1	3	1	1	0	2	0	2	1	2	1	0	3	3	0	0	1	0	92	1
7	1	40	1	1	3	1	2	4	3	1	0	0	0	2	1	1	0	3	3	70	1.68	120	70	120/70	0	0	3	1	3	1	3	1	0	0	2	0	2	1	0	0	0	3	3	0	0	1	0	95	1
8	1	50	1	1	2	1	2	2	2	0	0	0	0	2	1	2	0	1	3	84	1.63	110	60	110/60	0	0	1	0	1	0	1	0	0	0	1	0	0	0	2	1	0	0	0	0	0	0	1	95	1
9	0	27	1	1	1	2	3	2	1	0	0	0	1	2	0	2	0	1	3	56	1.61	100	60	100/60	0	0	0	0	0	0	0	0	0	0	0	0	0	0	0	0	0	0	0	0	0	0	1	75.5	0
10	1	56	1	1	3	1	2	2	2	1	1	0	0	2	0	1	0	1	3	84	1.61	140	90	140/90	1	1	4	1	4	1	4	1	3	1	3	0	3	1	3	3	1	4	5	0	0	1	0	106	1
11	0	26	1	1	3	2	3	1	1	0	0	0	0	2	0	2	0	1	3	58	1.6	110	60	110/60	0	0	0	0	0	0	0	0	0	0	0	0	0	0	0	0	0	0	0	0	0	0	1	75	0
12	0	31	1	1	1	2	3	4	2	0	0	0	0	2	0	2	0	3	3	61	1.58	110	60	110/60	0	0	2	0	3	1	2	0	1	0	2	0	2	1	1	1	0	2	2	0	0	1	0	82.5	1
13	0	38	1	1	3	3	3	2	2	0	0	0	0	1	0	2	0	1	3	107	1.66	130	90	130/90	1	0	3	1	3	1	3	1	1	0	1	0	2	1	2	1	0	3	3	0	0	1	0	111	1
14	1	27	1	1	3	1	2	1	1	0	0	0	0	2	0	2	0	1	3	64.5	1.68	110	70	110/70	0	0	2	0	2	0	1	0	0	0	1	0	1	0	0	0	0	0	0	0	0	0	1	85	1
15	1	54	1	1	3	1	2	2	3	0	0	0	0	2	0	2	0	1	3	63	1.6	120	80	120/80	0	0	1	0	1	0	1	0	0	0	1	0	0	0	0	0	0	0	0	0	0	0	1	92	1
16	1	46	1	1	3	1	3	2	1	0	0	0	0	2	0	2	0	1	3	49.5	1.55	110	70	110/70	0	0	1	0	1	0	1	0	0	0	0	0	1	0	0	0	0	0	0	0	0	0	1	79	0
17	1	55	1	1	2	1	2	2	3	0	0	0	1	2	0	2	0	1	3	83	1.67	120	80	120/80	0	0	1	0	1	0	1	0	0	0	1	0	0	0	0	0	0	0	0	0	0	0	1	106	1
18	1	39	0	1	3	1	2	2	1	0	0	0	4	2	0	2	0	1	3	81.5	1.69	130	90	130/90	1	0	2	0	2	0	2	0	1	0	1	0	1	0	0	0	0	0	0	0	0	0	1	106	1
19	0	32	1	1	3	3	3	2	1	0	0	0	0	1	0	2	0	3	2	68	1.59	110	70	110/70	0	0	2	0	2	0	1	0	0	0	1	0	1	0	0	0	0	0	0	0	0	0	1	85	1
20	1	52	1	1	3	1	2	2	2	0	0	0	1	2	0	2	0	1	1	51	1.63	110	70	110/70	0	0	0	0	0	0	0	0	0	0	0	0	0	0	0	0	0	0	0	0	0	0	1	79	0
21	0	47	1	1	1	3	3	2	1	0	0	0	1	2	1	1	0	1	2	52	1.56	110	70	110/70	0	0	1	0	1	0	0	0	0	0	1	0	0	0	0	0	0	0	0	0	0	0	1	87	1
22	0	40	1	1	3	2	3	3	1	0	0	0	0	1	1	2	0	1	3	69	1.57	100	60	100/60	0	0	2	0	2	0	1	0	0	0	2	0	1	0	0	0	0	0	0	0	0	0	1	86	1
23	1	56	1	1	3	1	2	2	2	0	0	0	0	1	0	2	0	3	3	60.5	1.55	130	90	130/90	1	0	4	1	4	1	4	1	2	1	2	0	3	1	1	1	0	4	4	0	0	1	0	94	1
24	1	38	1	1	3	1	2	1	3	0	0	0	0	2	0	1	0	1	3	76	1.64	120	80	120/80	0	0	1	0	1	0	1	0	0	0	1	0	0	0	0	0	0	0	0	0	0	0	1	98	1
25	0	32	1	1	4	3	3	1	1	0	0	0	0	2	0	2	0	3	3	68	1.62	110	80	110/80	0	0	1	0	2	0	1	0	1	0	2	0	1	0	1	1	0	0	0	0	0	0	1	80	1
26	1	34	1	1	3	1	2	2	2	0	0	0	0	1	1	2	0	1	3	50.2	1.61	100	70	100/70	0	0	0	0	1	0	0	0	0	0	1	0	0	0	0	0	0	0	0	0	0	0	1	83	1
27	1	52	1	1	3	1	3	2	3	0	0	0	0	2	0	2	0	1	3	61.3	1.55	130	80	130/80	0	0	1	0	1	0	1	0	0	0	1	0	0	0	0	0	0	0	0	0	0	0	1	90	1
28	1	51	1	1	3	1	3	4	2	0	0	0	0	1	0	2	1	3	3	50	1.48	140	90	140/90	1	1	3	1	3	1	3	1	2	1	3	0	2	1	2	2	0	4	4	0	0	1	0	89	1
29	1	34	1	1	1	1	3	1	1	0	0	0	0	2	0	2	0	3	2	70	1.67	120	80	120/80	0	0	1	0	1	0	0	0	0	0	1	0	0	0	0	0	0	0	0	0	0	0	1	85	1
30	1	30	1	1	3	1	2	1	1	0	0	0	0	2	0	2	0	3	1	72	1.67	110	70	110/70	0	0	2	0	2	0	2	0	1	0	2	0	1	0	1	1	0	0	0	0	0	0	1	94	1
31	0	34	1	1	1	2	3	2	2	0	0	0	0	2	0	2	1	1	1	58.7	1.55	100	70	100/70	0	0	1	0	2	0	1	0	0	0	1	0	1	0	0	0	0	0	0	0	0	0	1	84	1
32	0	27	0	1	3	3	3	1	1	0	0	0	4	2	0	2	0	1	1	74	1.71	120	90	120/90	0	0	0	0	0	0	0	0	0	0	0	0	0	0	0	0	0	0	0	0	0	0	1	80	0
33	0	30	1	1	1	3	3	2	1	0	0	0	0	2	0	2	0	3	2	89	1.63	130	85	130/85	1	0	4	1	4	1	4	1	2	1	2	0	3	1	2	2	0	4	4	0	0	1	0	108	1
34	0	56	1	1	3	2	3	4	3	0	0	0	0	2	0	2	1	1	1	66	1.6	120	80	120/80	0	0	1	0	1	0	1	0	0	0	1	0	0	0	0	0	0	0	0	0	0	0	1	90	1
35	0	40	1	1	1	3	3	2	2	0	0	0	1	1	0	2	0	3	1	54	1.56	120	80	120/80	0	0	2	0	2	0	2	0	1	0	2	0	1	0	1	1	0	0	0	0	0	0	1	99	1
36	1	58	1	1	3	1	2	1	2	0	0	0	0	2	1	2	0	1	1	83.5	1.56	160	100	160/100	1	1	3	1	3	1	3	1	2	1	3	0	2	1	3	3	0	4	4	0	0	1	0	102	1
37	0	41	1	1	3	3	3	2	3	0	0	0	0	2	0	2	0	1	1	81	1.63	120	80	120/80	0	0	3	1	3	1	3	1	1	0	2	0	2	1	2	2	0	3	3	0	0	1	0	100	1
38	1	27	1	1	3	1	2	5	1	0	0	0	0	2	0	2	0	1	2	57	1.63	110	60	110/60	0	0	0	0	1	0	0	0	0	0	1	0	0	0	0	0	0	0	0	0	0	0	1	81	1
39	1	58	1	1	1	1	1	3	3	0	0	0	0	1	0	2	0	1	2	79	1.57	130	85	130/85	1	0	3	1	3	1	3	1	2	1	2	0	2	1	2	2	0	4	4	0	0	1	0	107	1
40	1	56	1	1	3	1	1	2	3	0	0	0	0	2	0	2	0	1	2	85	1.75	120	80	120/80	0	0	1	0	1	0	1	0	0	0	1	0	0	0	0	0	0	0	0	0	0	0	1	113	1
41	1	44	1	2	3	1	3	2	2	0	0	0	0	2	1	1	0	1	3	77.6	1.63	110	70	110/70	0	0	1	0	1	0	1	0	0	0	1	0	0	0	0	0	0	0	0	0	0	0	1	97	1
42	1	33	1	2	3	1	2	1	1	0	0	0	0	2	1	2	0	1	1	44	1.68	110	80	110/80	0	0	3	1	3	1	3	1	2	1	1	0	3	0	1	1	0	3	3	0	0	1	0	72	0
43	0	36	1	1	3	3	2	2	1	0	0	0	0	2	0	2	0	1	2	58	1.65	100	60	100/60	0	0	0	0	0	0	0	0	0	0	0	0	0	0	0	0	0	0	0	0	0	0	1	78	0
44	1	60	1	1	3	1	2	2	2	0	0	0	0	2	1	2	0	1	1	63	1.68	120	80	120/80	0	0	1	0	1	0	0	0	0	0	1	0	0	0	0	0	0	0	0	0	0	0	1	87	1
45	1	37	1	1	3	1	2	2	2	0	0	0	0	2	0	2	0	1	3	60	1.7	110	60	110/60	0	0	0	0	0	0	0	0	0	0	0	0	0	0	0	0	0	0	0	0	0	0	1	74	0
46	0	28	1	1	3	2	3	1	1	0	0	0	1	2	0	2	0	1	3	52.5	1.57	110	70	110/70	0	0	3	1	3	1	3	1	1	0	2	0	2	1	1	1	0	3	3	0	0	1	0	90	1
47	1	52	1	1	1	1	2	1	1	0	0	0	0	2	0	2	0	1	1	57	1.58	90	60	90/60	0	0	1	0	1	0	1	0	1	0	1	0	1	0	2	1	0	0	0	0	0	0	1	78	0
48	1	26	1	1	3	1	2	4	1	0	0	0	0	2	1	1	0	1	3	89	1.78	90	60	90/60	0	0	1	0	1	0	1	0	0	0	1	0	0	0	0	0	0	0	0	0	0	0	1	95	1
49	0	48	1	1	1	3	3	2	2	0	0	0	0	2	1	2	0	1	3	62	1.55	100	70	100/70	0	0	0	0	1	0	0	0	0	0	1	0	0	0	0	0	0	0	0	0	0	0	1	84	1
50	1	39	1	1	3	1	2	2	2	0	0	0	0	2	1	2	0	3	3	86	1.62	120	80	120/80	0	0	1	0	1	0	1	0	0	0	1	0	0	0	1	1	0	0	0	0	0	0	1	100	1
51	1	49	1	1	3	1	2	4	2	0	0	1	0	2	1	2	0	3	3	88	1.56	130	85	130/85	1	0	5	1	5	1	5	1	2	1	3	0	4	1	2	2	0	4	4	0	0	1	0	108	1
52	0	32	0	1	1	3	3	5	2	0	0	0	4	2	0	2	0	3	1	86	1.81	120	80	120/80	0	0	1	0	1	0	0	0	0	0	0	0	0	0	0	0	0	0	0	0	0	0	1	93	0
53	1	26	1	1	3	1	2	1	1	0	0	0	0	2	0	2	0	1	1	83	1.82	120	80	120/80	0	0	3	1	3	1	3	1	1	0	2	0	2	1	1	1	0	3	3	0	0	1	0	105	1
54	0	32	1	1	3	3	3	2	2	0	0	0	0	1	0	2	0	1	1	68	1.7	100	70	100/70	0	0	1	0	2	0	1	0	0	0	1	0	1	0	0	0	0	0	0	0	0	0	1	81	1
55	1	47	1	1	3	1	2	4	2	0	0	0	0	2	0	1	0	1	1	70.3	1.62	120	80	120/80	0	0	1	0	1	0	1	0	0	0	1	0	0	0	0	0	0	0	0	0	0	0	1	94	1
56	1	47	1	2	1	1	3	4	3	0	0	0	0	2	0	2	0	1	1	75.1	1.62	120	80	120/80	0	0	1	0	1	0	1	0	0	0	1	0	0	0	0	0	0	0	0	0	0	0	1	89	1
57	0	27	1	1	3	3	3	2	1	0	0	0	0	2	0	2	0	1	1	64.3	1.6	110	80	110/80	0	0	0	0	1	0	0	0	0	0	1	0	0	0	0	0	0	0	0	0	0	0	1	84	1
58	0	27	1	1	3	3	3	2	1	0	0	0	0	2	0	2	0	1	2	65.1	1.65	90	60	90/60	0	0	3	1	3	1	3	1	1	0	3	0	2	1	1	1	0	3	3	0	0	1	0	103	1
59	1	31	1	2	3	1	2	1	2	0	0	0	1	2	0	2	0	3	3	73	1.58	100	80	100/80	0	0	1	0	1	0	1	0	0	0	1	0	0	0	0	0	0	0	0	0	0	0	1	93	1
60	1	40	1	2	2	1	3	1	2	1	0	0	0	2	0	1	0	1	3	92.5	1.66	140	90	140/90	1	1	3	1	3	1	3	1	1	0	2	0	2	1	3	2	0	3	3	0	0	1	0	104	1
61	1	43	1	1	2	1	2	2	1	0	0	0	0	2	0	2	0	1	1	63.5	1.6	100	60	100/60	0	0	3	1	3	1	2	0	1	0	2	0	2	1	1	1	0	2	2	0	0	1	0	87	1
62	0	30	1	1	1	3	3	2	1	0	0	0	0	1	0	2	0	3	2	60	1.6	120	70	120/70	0	0	2	0	2	0	1	0	1	0	2	0	1	0	1	1	0	0	0	0	0	0	1	88	1
63	1	58	1	1	2	1	2	2	2	0	0	0	0	2	0	2	0	1	2	59	1.65	120	80	120/80	0	0	3	1	3	1	3	1	2	1	2	1	2	1	1	1	0	5	5	0	1	0	0	95.5	1
64	0	52	1	1	1	3	3	4	2	0	0	0	0	2	0	2	1	3	2	59	1.57	90	60	90/60	0	0	1	0	1	0	0	0	0	0	1	0	0	0	0	0	0	0	0	0	0	0	1	88	1
65	0	38	1	1	2	3	2	2	2	0	0	0	0	2	0	2	0	1	2	73	1.6	120	70	120/70	0	0	1	0	1	0	1	0	0	0	1	0	0	0	0	0	0	0	0	0	0	0	1	103	1
66	1	32	1	1	6	1	2	2	1	1	0	1	0	2	0	1	0	1	2	100	1.58	130	70	130/70	0	0	3	1	3	1	3	1	0	0	2	0	2	1	1	1	0	3	3	0	0	1	0	125	1
67	1	31	1	1	3	1	2	2	1	0	0	0	0	1	0	2	0	3	2	55	1.52	120	70	120/70	0	0	3	1	3	1	3	1	1	0	2	0	2	1	1	1	0	3	3	0	0	1	0	91	1
68	1	37	1	1	2	1	2	2	1	1	0	0	1	2	0	1	0	3	2	74	1.6	130	80	130/80	0	0	2	0	2	0	2	0	0	0	2	0	1	0	0	0	0	0	0	0	0	0	1	103	1
69	1	44	1	1	2	1	3	2	3	1	0	0	0	1	0	1	0	1	2	68	1.66	120	80	120/80	0	0	3	1	3	1	3	1	1	0	3	0	2	1	1	1	0	3	3	0	0	1	0	92	1
70	0	33	1	1	3	3	3	2	2	0	0	0	0	2	0	2	0	3	1	73	1.75	120	80	120/80	0	0	1	0	1	0	1	0	0	0	1	0	0	0	0	0	0	0	0	0	0	0	1	94	1
71	1	48	1	1	3	2	2	1	2	1	1	0	0	2	0	1	0	3	1	89.7	1.52	130	90	130/90	1	0	3	1	3	1	3	1	1	0	2	0	2	1	1	1	0	3	3	0	0	1	0	107	1
72	0	29	1	1	2	3	3	1	1	0	0	0	0	2	0	2	0	3	2	58	1.55	110	80	110/80	0	0	0	0	1	0	0	0	0	0	1	0	0	0	0	0	0	0	0	0	0	0	1	82	1
73	1	41	1	1	3	1	1	1	2	0	0	0	0	1	0	2	0	1	1	72	1.7	110	70	110/70	0	0	1	0	1	0	1	0	0	0	1	0	0	0	0	0	0	0	0	0	0	0	1	105.5	1
74	0	31	1	1	3	2	3	1	1	0	0	0	0	2	0	2	0	1	2	62.8	1.65	140	80	140/80	1	0	3	1	3	1	3	1	1	0	1	0	2	1	0	0	0	3	3	0	0	1	0	91.5	1
75	0	33	1	1	2	2	3	1	1	0	0	0	0	2	0	2	0	3	2	58	1.65	110	70	110/70	0	0	1	0	1	0	1	0	0	0	0	0	1	0	0	0	0	0	0	0	0	0	1	75	0
76	0	26	1	1	3	3	3	1	1	0	0	0	0	2	0	1	0	3	2	57	1.56	140	100	140/100	1	1	2	0	2	0	2	0	1	0	1	0	2	0	1	1	0	0	0	0	0	0	1	76	0
77	0	35	1	1	3	3	3	2	2	0	0	0	0	2	0	2	0	1	2	58.8	1.62	120	80	120/80	0	0	2	0	2	0	1	0	1	0	2	0	1	0	1	1	0	0	0	0	0	0	1	86	1
78	0	32	1	1	1	3	3	2	2	0	0	0	0	2	0	2	0	3	2	59	1.65	90	60	90/60	0	0	1	0	2	0	1	0	0	0	2	0	1	0	0	0	0	0	0	0	0	0	1	82	1
79	1	54	1	2	2	2	2	1	1	1	0	0	0	2	0	1	0	1	2	80	1.65	120	80	120/80	0	0	5	1	5	1	5	1	1	0	4	0	4	1	1	1	0	3	3	0	0	1	0	110	1
80	1	50	1	1	3	1	3	2	2	0	0	0	0	1	0	2	0	3	2	67	1.55	120	70	120/70	0	0	2	0	2	0	2	0	0	0	1	0	1	0	0	0	0	0	0	0	0	0	1	103	1
81	1	47	1	1	3	1	2	2	1	0	0	0	1	1	0	2	0	3	2	73	1.75	120	80	120/80	0	0	1	0	1	0	1	0	0	0	1	0	0	0	0	0	0	0	0	0	0	0	1	105	1
82	1	58	1	1	3	1	1	1	2	1	0	0	1	1	1	1	0	3	2	76	1.64	140	80	140/80	1	0	4	1	4	1	4	1	2	1	3	0	3	1	1	1	0	4	4	0	0	1	0	107	1
83	1	28	1	1	3	1	2	2	2	0	0	0	1	2	0	2	0	3	2	98	1.68	120	80	120/80	0	0	3	1	3	1	3	1	1	0	3	0	2	1	2	2	0	3	3	0	0	1	0	118	1
84	1	34	1	1	3	1	2	1	1	0	0	1	0	2	0	2	0	3	2	97	1.68	120	80	120/80	0	0	3	1	3	1	3	1	0	0	1	0	2	1	1	1	0	3	3	0	0	1	0	117	1
85	1	46	1	2	3	1	2	3	3	0	0	0	0	2	0	2	0	3	2	87	1.57	130	80	130/80	0	0	3	1	3	1	3	1	1	0	2	0	2	1	2	2	0	3	3	0	0	1	0	101	1
86	0	29	1	1	3	2	3	1	2	0	0	0	0	2	0	2	0	3	2	79	1.8	130	90	130/90	1	0	3	1	3	1	3	1	1	0	1	0	2	1	0	0	0	3	3	0	0	1	0	93.5	1
87	1	31	1	1	2	2	2	2	1	0	0	0	0	2	0	2	0	3	2	71	1.63	100	60	100/60	0	0	2	0	2	0	2	0	1	0	2	0	1	0	1	1	0	0	0	0	0	0	1	97	1
88	1	45	1	1	2	1	3	2	2	0	0	1	0	2	0	2	0	3	2	43.3	1.56	120	70	120/70	0	0	1	0	1	0	1	0	0	0	1	0	1	0	0	0	0	0	0	0	0	0	1	79	0
89	0	33	1	1	3	3	3	1	2	0	0	0	0	2	0	2	0	1	2	56	1.6	100	80	100/80	0	0	0	0	0	0	0	0	0	0	0	0	0	0	0	0	0	0	0	0	0	0	1	74	0
90	1	33	1	1	6	1	3	2	2	0	0	0	0	2	0	2	0	1	2	62	1.6	100	70	100/70	0	0	2	0	2	0	2	0	1	0	2	0	1	0	1	1	0	0	0	0	0	0	1	91	1
91	0	30	1	1	3	3	3	1	1	0	0	0	0	2	0	2	0	3	2	69	1.58	120	80	120/80	0	0	1	0	1	0	1	0	0	0	1	0	0	0	0	0	0	0	0	0	0	0	1	101	1
92	1	55	1	1	3	1	2	1	3	0	0	0	1	1	0	2	0	1	2	70	1.59	120	80	120/80	0	0	2	0	2	0	2	0	0	0	2	0	1	0	0	0	0	0	0	0	0	0	1	90	1
93	1	28	1	1	3	1	2	1	2	0	0	0	0	2	0	2	0	3	2	70.1	1.66	100	60	100/60	0	0	1	0	1	0	1	0	0	0	1	0	0	0	0	0	0	0	0	0	0	0	1	107	1
94	1	46	1	1	3	1	2	1	1	0	0	0	0	2	0	1	0	1	2	67.5	1.65	140	90	140/90	1	1	3	1	3	1	3	1	2	1	3	0	2	1	2	2	0	4	4	0	0	1	0	97	1
95	1	38	1	1	3	1	3	2	2	0	0	0	0	2	0	2	0	1	2	60	1.6	120	80	120/80	0	0	3	1	3	1	2	0	0	0	1	0	2	1	0	0	0	2	2	0	0	1	0	87	1
96	1	32	1	1	1	1	2	2	1	1	0	0	0	2	0	1	0	3	2	100	1.6	120	80	120/80	0	0	5	1	5	1	5	1	1	0	3	0	4	1	2	2	0	3	3	0	0	1	0	116	1
97	0	32	1	1	3	2	3	4	2	0	0	0	1	1	0	2	0	3	2	63	1.6	110	80	110/80	0	0	0	0	1	0	0	0	0	0	1	0	0	0	0	0	0	0	0	0	0	0	1	83	1
98	0	27	1	1	3	3	3	1	1	0	0	0	1	2	0	2	0	3	2	58	1.62	110	70	110/70	0	0	0	0	0	0	0	0	0	0	0	0	0	0	0	0	0	0	0	0	0	0	1	79	0
99	0	28	1	1	3	3	2	1	1	0	0	0	0	2	0	2	0	3	2	67	1.71	120	80	120/80	0	0	0	0	0	0	0	0	0	0	0	0	0	0	0	0	0	0	0	0	0	0	1	74	0
100	1	31	1	2	2	1	3	1	1	0	0	0	0	2	1	2	0	1	2	68.2	1.54	130	80	130/80	0	0	1	0	1	0	1	0	0	0	1	0	0	0	0	0	0	0	0	0	0	0	1	98	1
101	1	47	1	1	2	1	3	2	3	1	0	0	0	2	1	1	0	3	2	79	1.6	120	70	120/70	0	0	2	0	2	0	2	0	0	0	2	0	1	0	1	1	0	0	0	0	0	0	1	93	1
102	1	40	1	1	2	1	2	1	3	0	0	0	1	2	1	2	0	2	2	65	1.55	100	50	100/50	0	0	3	1	3	1	3	1	1	0	2	0	2	1	1	1	0	3	3	0	0	1	0	95	1
103	0	26	0	1	3	2	3	2	1	0	0	0	4	2	0	2	0	2	2	75.6	1.75	130	80	130/80	0	0	0	0	0	0	0	0	0	0	0	0	0	0	0	0	0	0	0	0	0	0	1	79	0
104	1	39	1	1	1	2	2	1	1	0	0	0	0	2	0	2	0	2	2	66	1.54	110	75	110/75	0	0	2	0	2	0	1	0	0	0	1	0	1	0	0	0	0	0	0	0	0	0	1	87	1
105	0	28	1	1	3	3	3	1	1	0	0	0	0	2	0	2	0	1	2	60	1.6	120	80	120/80	0	0	1	0	1	0	1	0	1	0	1	0	1	0	1	1	0	0	0	0	0	0	1	77	0
106	0	24	1	1	2	3	3	1	1	0	0	0	0	2	0	2	0	3	2	59.9	1.58	120	80	120/80	0	0	0	0	0	0	0	0	0	0	0	0	0	0	0	0	0	0	0	0	0	0	1	79	0
107	1	45	1	1	3	1	2	1	2	0	0	0	0	2	0	2	0	1	2	55.1	1.62	100	60	100/60	0	0	0	0	0	0	0	0	0	0	0	0	0	0	0	0	0	0	0	0	0	0	1	69	0
108	1	42	1	2	3	1	2	1	2	0	0	0	0	2	0	2	0	1	2	58	1.6	120	80	120/80	0	0	1	0	1	0	1	0	0	0	0	0	1	0	0	0	0	0	0	0	0	0	1	76	0
109	0	29	1	1	3	3	3	1	1	0	0	0	0	2	0	2	0	3	2	58	1.61	100	80	100/80	0	0	0	0	0	0	0	0	0	0	0	0	0	0	0	0	0	0	0	0	0	0	1	73	0
110	1	38	1	2	3	1	2	2	2	0	0	0	0	2	0	2	0	1	1	91	1.63	120	80	120/80	0	0	2	0	2	0	2	0	0	0	1	0	1	0	1	1	0	0	0	0	0	0	1	96	1
111	0	35	1	1	1	3	3	4	2	0	0	0	0	2	1	2	0	3	2	64	1.66	100	80	100/80	0	0	0	0	0	0	0	0	0	0	0	0	0	0	0	0	0	0	0	0	0	0	1	73	0
112	0	41	1	1	1	3	3	1	1	0	0	0	0	2	0	2	0	3	2	61.5	1.6	100	60	100/60	0	0	1	0	2	0	1	0	0	0	1	0	1	0	0	0	0	0	0	0	0	0	1	83	1
113	0	32	1	1	4	3	3	2	2	1	0	0	0	1	0	1	0	3	2	70	1.55	100	60	100/60	0	0	4	1	4	1	4	1	1	0	3	0	3	1	1	1	0	3	3	0	0	1	0	100	1
114	1	33	1	1	2	1	2	2	2	0	0	0	0	2	1	2	0	1	2	62.2	1.55	110	80	110/80	0	0	1	0	1	0	0	0	0	0	1	0	0	0	0	0	0	0	0	0	0	0	1	87.5	1
115	0	31	1	1	1	2	2	1	2	0	0	0	0	1	0	2	0	3	2	81	1.57	100	80	100/80	0	0	2	0	2	0	2	0	0	0	1	0	1	0	1	1	0	0	0	0	0	0	1	111	1
116	1	53	1	1	3	1	2	2	3	0	0	0	0	2	0	1	0	1	2	70	1.62	120	80	120/80	0	0	1	0	1	0	1	0	0	0	1	0	0	0	0	0	0	0	0	0	0	0	1	96	1
117	0	29	1	1	3	3	3	1	1	0	0	0	0	2	0	2	0	1	2	52	1.56	100	60	100/60	0	0	1	0	1	0	1	0	0	0	0	0	1	0	0	0	0	0	0	0	0	0	1	72	0
118	1	30	1	2	2	1	2	2	2	0	0	0	0	2	0	2	0	1	2	88	1.67	110	70	110/70	0	0	1	0	1	0	0	0	0	0	1	0	0	0	1	1	0	0	0	0	0	0	1	87	1
119	0	24	1	1	3	3	3	2	1	0	0	0	0	2	0	2	0	3	2	60.3	1.7	100	60	100/60	0	0	0	0	0	0	0	0	0	0	0	0	0	0	0	0	0	0	0	0	0	0	1	71	0
120	0	29	1	1	3	3	3	1	1	0	0	0	0	2	0	2	0	3	2	60	1.6	120	80	120/80	0	0	0	0	1	0	0	0	0	0	1	0	0	0	0	0	0	0	0	0	0	0	1	83	1
121	0	24	1	1	3	2	3	1	1	0	0	0	0	1	0	2	0	3	2	73	1.78	120	70	120/70	0	0	2	0	2	0	2	0	1	0	2	0	1	0	1	1	0	0	0	0	0	0	1	90	1
122	0	29	1	1	3	3	3	1	1	0	0	0	0	2	0	2	0	3	2	67.1	1.61	100	70	100/70	0	0	0	0	0	0	0	0	0	0	0	0	0	0	0	0	0	0	0	0	0	0	1	79	0
123	0	30	1	1	3	3	3	2	1	0	0	0	0	2	0	2	0	1	2	100.5	1.58	120	80	120/80	0	0	1	0	1	0	1	0	0	0	1	0	0	0	1	1	0	0	0	0	0	0	1	117	1
124	0	29	1	1	3	3	3	1	1	0	0	0	0	2	0	2	0	3	2	63	1.66	100	70	100/70	0	0	1	0	1	0	1	0	0	0	0	0	1	0	0	0	0	0	0	0	0	0	1	76	0
125	0	36	1	1	3	3	3	2	1	0	0	0	0	2	0	2	0	3	2	67.7	1.67	110	80	110/80	0	0	2	0	2	0	1	0	0	0	2	0	1	0	0	0	0	0	0	0	0	0	1	87	1
126	0	37	1	1	3	3	3	2	3	1	0	0	0	2	0	1	0	3	2	75	1.63	140	90	140/90	1	1	2	0	2	0	2	0	1	0	2	0	1	0	1	1	0	0	0	0	0	0	1	93	1
127	0	27	1	1	3	2	2	1	1	0	0	0	0	2	0	2	0	1	2	74	1.58	150	90	150/90	1	1	3	1	3	1	3	1	2	1	3	0	2	1	2	2	0	4	4	0	0	1	0	93	1
128	0	30	1	1	3	2	3	1	1	0	0	0	1	2	0	2	0	1	1	78.6	1.56	100	70	100/70	0	0	2	0	2	0	2	0	0	0	1	0	1	0	1	1	0	0	0	0	0	0	1	108	1
129	0	42	1	1	3	3	3	2	2	0	0	0	0	2	0	2	0	1	1	51.5	1.5	130	80	130/80	0	0	0	0	0	0	0	0	0	0	0	0	0	0	0	0	0	0	0	0	0	0	1	78	0
130	0	32	1	1	4	3	3	2	2	0	0	0	0	1	0	2	0	1	2	48.6	1.6	90	60	90/60	0	0	0	0	0	0	0	0	0	0	0	0	0	0	0	0	0	0	0	0	0	0	1	74	0
131	0	32	1	1	1	2	3	1	1	0	0	0	0	2	0	2	0	3	2	56	1.54	100	70	100/70	0	0	0	0	0	0	0	0	0	0	0	0	0	0	0	0	0	0	0	0	0	0	1	76	0
132	0	32	1	1	3	2	3	2	1	0	0	0	0	2	0	2	0	3	2	82	1.66	120	80	120/80	0	0	3	1	3	1	3	1	2	1	2	1	2	1	1	1	0	5	5	0	1	0	0	106	1
133	0	28	1	1	3	3	3	1	1	0	0	0	0	2	0	2	0	3	2	65	1.63	120	80	120/80	0	0	1	0	1	0	1	0	0	0	0	0	1	0	0	0	0	0	0	0	0	0	1	78	0
134	0	28	1	1	3	3	3	2	2	0	0	0	0	2	0	2	0	3	2	88	1.65	110	80	110/80	0	0	2	0	2	0	2	0	1	0	2	0	1	0	2	2	0	0	0	0	0	0	1	95	1
135	1	24	1	1	3	1	2	2	1	0	0	0	0	2	0	2	0	1	2	64	1.55	110	70	110/70	0	0	3	1	3	1	3	1	1	0	3	0	2	1	1	1	0	3	3	0	0	1	0	102	1
136	1	52	1	1	3	1	3	2	2	0	0	0	0	2	0	2	0	3	2	84	1.65	110	80	110/80	0	0	1	0	1	0	1	0	0	0	1	0	0	0	1	1	0	0	0	0	0	0	1	108	1
137	1	56	1	1	4	1	2	2	3	0	1	0	0	2	0	1	0	1	2	69	1.65	120	80	120/80	0	0	2	0	2	0	2	0	0	0	1	0	1	0	0	0	0	0	0	0	0	0	1	92	1
138	1	39	1	1	3	1	2	2	2	0	0	0	0	1	0	2	0	3	2	86	1.65	120	80	120/80	0	0	3	1	3	1	3	1	1	0	2	0	2	1	2	2	0	3	3	0	0	1	0	99	1
139	1	41	1	1	2	1	2	5	2	0	0	0	0	2	0	2	0	3	2	71	1.53	110	70	110/70	0	0	2	0	2	0	2	0	1	0	2	0	1	0	2	2	0	0	0	0	0	0	1	97	1
140	1	23	1	2	2	1	2	1	1	0	0	0	0	2	0	2	0	3	2	76	1.62	120	80	120/80	0	0	1	0	1	0	1	0	0	0	1	0	0	0	0	0	0	0	0	0	0	0	1	96	1
141	1	47	1	1	3	1	2	2	2	0	0	0	1	2	0	2	0	3	2	55.5	1.53	130	80	130/80	0	0	1	0	1	0	0	0	0	0	1	0	0	0	0	0	0	0	0	0	0	0	1	86	1
142	1	52	1	1	2	1	2	2	2	1	0	0	0	1	0	1	0	3	2	82	1.49	120	80	120/80	0	0	4	1	4	1	4	1	1	0	3	0	3	1	2	2	0	3	3	0	0	1	0	113	1
143	1	43	1	1	2	1	2	1	2	0	0	0	0	2	0	2	0	3	2	73	1.57	120	80	120/80	0	0	4	1	4	1	4	1	1	0	3	0	3	1	1	1	0	3	3	0	0	1	0	102	1
144	1	35	1	1	3	1	2	5	2	0	0	0	0	2	0	2	0	3	2	54	1.58	110	70	110/70	0	0	3	1	3	1	3	1	1	0	1	0	3	0	1	1	0	2	2	0	0	1	0	79	0
145	1	56	1	1	3	1	3	1	1	0	0	1	0	2	0	2	0	1	2	68	1.53	90	60	90/60	0	0	1	0	1	0	1	0	0	0	1	0	0	0	0	0	0	0	0	0	0	0	1	95	1
146	1	34	1	1	3	1	2	1	1	0	0	0	0	2	0	2	0	3	2	64	1.69	110	70	110/70	0	0	2	0	2	0	2	0	0	0	1	0	1	0	0	0	0	0	0	0	0	0	1	93	1
147	1	34	1	1	2	1	2	2	2	0	0	0	0	2	0	2	0	3	2	56	1.54	120	80	120/80	0	0	0	0	0	0	0	0	0	0	0	0	0	0	0	0	0	0	0	0	0	0	1	76	0
148	1	32	1	1	2	1	2	2	2	0	0	0	0	2	0	2	0	3	2	68	1.66	120	80	120/80	0	0	3	1	3	1	3	1	1	0	2	0	2	1	1	1	0	3	3	0	0	1	0	91	1
149	1	32	1	1	3	1	2	5	2	0	0	0	0	1	1	2	0	1	2	62	1.53	80	70	80/70	0	0	1	0	2	0	1	0	0	0	1	0	1	0	0	0	0	0	0	0	0	0	1	81	1
150	1	28	0	1	3	1	3	1	2	0	0	0	4	2	1	2	0	2	1	64	1.68	130	80	130/80	0	0	2	0	2	0	2	0	1	0	2	0	2	0	1	1	0	0	0	0	0	0	1	83	0
151	1	32	1	2	2	1	2	2	2	0	0	0	1	2	1	2	0	3	1	58	1.6	120	80	120/80	0	0	4	1	4	1	3	1	1	0	2	0	3	1	1	1	0	3	3	0	0	1	0	87	1
152	1	32	1	1	3	1	2	1	2	0	0	0	0	2	0	2	0	3	1	60	1.68	110	80	110/80	0	0	0	0	1	0	0	0	0	0	1	0	0	0	0	0	0	0	0	0	0	0	1	82	1
153	1	29	1	2	3	1	1	1	1	0	0	0	0	2	1	2	0	1	1	74	1.65	100	80	100/80	0	0	2	0	2	0	1	0	0	0	1	0	1	0	0	0	0	0	0	0	0	0	1	86	1
154	1	51	1	1	3	1	2	3	2	0	0	0	0	2	0	2	1	3	2	45	1.55	120	80	120/80	0	0	0	0	0	0	0	0	0	0	0	0	0	0	0	0	0	0	0	0	0	0	1	68	0
155	0	43	0	1	2	3	3	1	3	0	0	0	4	2	0	2	0	3	2	81	1.68	120	80	120/80	0	0	2	0	2	0	1	0	0	0	0	0	1	0	0	0	0	0	0	0	0	0	1	92	0
156	0	25	1	1	2	3	3	1	1	0	0	0	0	2	0	2	0	3	2	85	1.59	100	70	100/70	0	0	1	0	1	0	1	0	0	0	1	0	0	0	1	1	0	0	0	0	0	0	1	103	1
157	0	28	1	1	3	3	3	2	2	0	0	0	0	2	1	2	0	3	2	91	1.73	130	50	130/50	0	0	4	1	4	1	4	1	1	0	2	0	3	1	2	2	0	3	3	0	0	1	0	100	1
158	0	29	1	1	3	2	3	2	2	0	0	0	0	2	0	2	0	3	2	62	1.62	120	80	120/80	0	0	1	0	1	0	1	0	0	0	0	0	1	0	0	0	0	0	0	0	0	0	1	77	0
159	0	54	1	1	2	2	3	4	2	0	0	0	0	2	0	2	0	3	2	82	1.75	120	80	120/80	0	0	2	0	2	0	2	0	0	0	1	0	1	0	0	0	0	0	0	0	0	0	1	90	1
160	0	27	1	1	3	3	3	1	1	0	0	0	0	1	0	2	0	3	2	71	1.7	110	80	110/80	0	0	0	0	1	0	0	0	0	0	1	0	0	0	0	0	0	0	0	0	0	0	1	83	1
161	0	31	1	1	1	3	3	2	1	0	0	0	0	2	0	2	0	1	2	73	1.62	110	80	110/80	0	0	2	0	2	0	2	0	0	0	1	0	1	0	0	0	0	0	0	0	0	0	1	105	1
162	1	40	1	1	3	1	2	1	1	0	0	0	1	1	0	2	1	3	2	88.1	1.75	110	70	110/70	0	0	1	0	1	0	1	0	0	0	1	0	0	0	0	0	0	0	0	0	0	0	1	109	1
163	0	35	1	2	3	3	3	1	2	0	0	0	1	2	1	2	0	3	2	51	1.66	100	70	100/70	0	0	0	0	0	0	0	0	0	0	0	0	0	0	0	0	0	0	0	0	0	0	1	75	0
164	0	49	1	1	1	3	2	2	2	0	0	0	0	2	0	2	0	3	2	60	1.55	120	80	120/80	0	0	3	1	3	1	3	1	1	0	3	0	2	1	1	1	0	3	3	0	0	1	0	90	1
165	0	27	1	1	3	2	2	1	1	0	0	0	0	2	0	2	0	1	2	75	1.67	110	80	110/80	0	0	0	0	1	0	0	0	0	0	1	0	0	0	0	0	0	0	0	0	0	0	1	82	1
166	0	49	1	1	1	3	3	4	2	0	0	0	1	1	0	1	0	2	2	73	1.67	120	80	120/80	0	0	0	0	0	0	0	0	0	0	0	0	0	0	0	0	0	0	0	0	0	0	1	79	0
167	0	34	1	1	3	3	3	1	1	0	0	0	0	2	1	2	0	3	2	47	1.58	110	80	110/80	0	0	0	0	0	0	0	0	0	0	0	0	0	0	0	0	0	0	0	0	0	0	1	75	0
168	0	31	1	1	3	3	3	1	1	0	0	0	0	2	0	2	0	3	2	57	1.6	120	80	120/80	0	0	1	0	1	0	1	0	0	0	1	0	1	0	0	0	0	0	0	0	0	0	1	75	0
169	0	28	1	1	3	2	2	2	2	0	0	0	0	2	0	2	0	3	2	63	1.63	110	70	110/70	0	0	3	1	3	1	2	0	2	0	2	1	2	1	1	1	0	3	3	0	0	1	0	87	1
170	0	36	1	1	3	3	3	2	1	0	0	0	0	2	0	2	0	3	2	68	1.49	100	60	100/60	0	0	1	0	1	0	1	0	0	0	1	0	0	0	1	1	0	0	0	0	0	0	1	97	1
171	1	38	1	1	1	1	2	2	2	0	0	0	0	2	1	2	0	1	2	52.5	1.62	120	80	120/80	0	0	1	0	1	0	1	0	0	0	0	0	1	0	0	0	0	0	0	0	0	0	1	72	0
172	1	37	1	2	3	1	2	2	2	0	0	0	0	2	0	2	0	3	2	55	1.6	100	70	100/70	0	0	1	0	2	0	1	0	0	0	1	0	1	0	0	0	0	0	0	0	0	0	1	82	1
173	1	30	1	1	2	1	2	2	2	0	0	0	0	2	0	2	0	3	2	56	1.54	140	90	140/90	1	1	4	1	5	1	4	1	3	1	3	1	4	1	2	2	1	5	6	1	1	0	0	84	1
174	1	42	1	2	3	1	1	2	2	0	0	0	0	1	0	2	0	3	2	48	1.52	110	70	110/70	0	0	0	0	1	0	0	0	0	0	1	0	0	0	0	0	0	0	0	0	0	0	1	83	1
175	1	57	1	2	1	2	1	2	4	0	0	0	0	1	0	2	0	1	2	69	1.68	120	80	120/80	0	0	1	0	1	0	1	0	0	0	1	0	0	0	0	0	0	0	0	0	0	0	1	99	1
176	0	27	1	1	1	3	3	1	1	0	0	0	0	2	1	2	0	3	2	54.5	1.6	120	80	120/80	0	0	0	0	0	0	0	0	0	0	0	0	0	0	0	0	0	0	0	0	0	0	1	78	0
177	0	27	1	1	3	2	3	2	2	0	0	0	0	2	1	2	0	3	2	67	1.63	110	80	110/80	0	0	3	1	3	1	3	1	2	1	2	1	3	0	1	1	0	4	4	0	0	1	0	79	0
178	0	37	1	1	1	2	3	2	2	0	0	0	0	2	0	2	0	3	3	58	1.61	100	60	100/60	0	0	0	0	0	0	0	0	0	0	0	0	0	0	0	0	0	0	0	0	0	0	1	74	0
179	0	27	1	1	3	2	3	2	2	0	0	0	0	2	0	2	0	1	3	57	1.56	100	80	100/80	0	0	1	0	2	0	1	0	0	0	1	0	1	0	0	0	0	0	0	0	0	0	1	82	1
180	0	33	1	1	3	3	3	2	1	0	0	0	0	2	0	2	0	3	3	57.6	1.61	120	80	120/80	0	0	1	0	1	0	1	0	1	0	1	0	1	0	1	1	0	0	0	0	0	0	1	73	0
181	1	31	1	1	2	1	2	1	1	0	0	0	0	1	1	2	0	1	3	63	1.52	110	80	110/80	0	0	1	0	1	0	0	0	0	0	1	0	0	0	0	0	0	0	0	0	0	0	1	87	1
182	1	43	1	1	2	2	2	1	2	0	0	0	0	1	1	2	0	3	3	50	1.54	130	90	130/90	1	0	3	1	3	1	2	0	1	0	1	0	2	1	0	0	0	2	2	0	0	1	0	87	1
183	1	33	1	1	3	1	2	2	2	0	0	0	0	2	1	2	0	1	3	59	1.6	110	80	110/80	0	0	1	0	2	0	1	0	0	0	1	0	1	0	0	0	0	0	0	0	0	0	1	82	1
184	1	35	1	1	3	2	2	2	2	1	0	1	0	1	1	2	0	3	3	79.9	1.79	120	90	120/90	0	0	2	0	2	0	2	0	0	0	2	0	1	0	0	0	0	0	0	0	0	0	1	93	1
185	0	28	1	1	1	3	3	2	1	0	0	0	0	2	1	2	0	1	3	70	1.64	100	70	100/70	0	0	1	0	1	0	1	0	0	0	1	0	0	0	0	0	0	0	0	0	0	0	1	95	1
186	0	34	1	1	2	3	3	1	1	0	0	0	0	2	0	2	0	1	1	50	1.58	100	80	100/80	0	0	0	0	0	0	0	0	0	0	0	0	0	0	0	0	0	0	0	0	0	0	1	74	0
187	1	62	1	1	3	1	2	2	3	1	1	0	0	1	1	1	0	1	2	52	1.58	160	90	160/90	1	1	3	1	3	1	3	1	2	1	2	0	2	1	1	1	0	4	4	0	0	1	0	90	1
188	1	35	1	1	2	1	2	2	2	0	0	0	0	2	1	2	0	1	3	55	1.7	100	80	100/80	0	0	2	0	2	0	2	0	1	0	2	0	2	0	1	1	0	0	0	0	0	0	1	68	0
189	0	35	1	1	3	3	2	1	1	0	0	0	0	2	1	2	0	3	3	76	1.66	110	80	110/80	0	0	2	0	2	0	2	0	1	0	2	0	1	0	1	1	0	0	0	0	0	0	1	96	1
190	1	32	1	1	3	1	2	2	1	0	0	0	0	2	1	2	0	1	3	53	1.55	110	70	110/70	0	0	2	0	2	0	2	0	0	0	1	0	1	0	0	0	0	0	0	0	0	0	1	89	1
191	1	51	1	1	3	1	2	2	2	0	0	0	1	2	1	2	0	3	3	84	1.55	110	80	110/80	0	0	4	1	4	1	4	1	2	1	2	1	3	1	2	2	1	5	6	1	1	0	0	126	1
192	1	26	1	2	2	1	2	1	1	0	0	0	1	2	1	2	0	1	3	94	1.67	130	80	130/80	0	0	2	0	2	0	2	0	1	0	2	0	1	0	2	2	0	0	0	0	0	0	1	110	1
193	0	26	1	1	2	3	3	1	1	0	0	0	0	2	0	2	0	3	1	58	1.61	110	70	110/70	0	0	1	0	1	0	0	0	0	0	1	0	0	0	0	0	0	0	0	0	0	0	1	88	1
194	1	37	1	1	3	3	2	1	1	0	0	0	0	2	0	1	0	1	1	63	1.66	110	80	110/80	0	0	1	0	1	0	0	0	0	0	1	0	0	0	0	0	0	0	0	0	0	0	1	88	1
195	1	39	1	1	3	1	2	1	2	0	0	0	0	2	0	1	0	3	2	75	1.55	140	90	140/90	1	1	3	1	3	1	3	1	2	1	3	0	2	1	3	3	0	4	4	0	0	1	0	112	1
196	1	21	1	2	2	1	2	1	1	0	0	0	0	2	0	2	0	3	2	75	1.53	120	80	120/80	0	0	2	0	2	0	1	0	1	0	2	0	1	0	2	2	0	0	0	0	0	0	1	88	1
197	0	33	1	1	3	2	3	2	2	0	0	0	0	2	1	2	0	3	2	72	1.6	110	90	110/90	0	0	2	0	2	0	2	0	0	0	1	0	1	0	0	0	0	0	0	0	0	0	1	92	1
198	1	40	1	1	2	1	2	1	2	1	0	0	0	1	0	1	0	3	2	72	1.55	120	90	120/90	0	0	3	1	3	1	3	1	1	0	3	0	2	1	1	1	0	3	3	0	0	1	0	95	1
199	1	31	1	2	2	1	1	1	2	0	0	0	0	2	1	2	0	3	2	68	1.61	120	80	120/80	0	0	2	0	2	0	2	0	1	0	2	0	1	0	1	1	0	0	0	0	0	0	1	92	1
200	1	54	1	1	3	2	2	2	3	0	0	0	0	2	0	2	0	2	2	70	1.68	120	80	120/80	0	0	2	0	2	0	1	0	1	0	2	0	1	0	1	1	0	0	0	0	0	0	1	85	1
201	1	35	1	2	3	1	1	2	1	0	0	0	0	2	1	2	0	2	2	58	1.63	100	70	100/70	0	0	0	0	1	0	0	0	0	0	1	0	0	0	0	0	0	0	0	0	0	0	1	83	1
202	1	56	1	1	2	1	2	2	1	1	1	0	0	2	0	1	0	1	2	78.1	1.63	130	90	130/90	1	0	5	1	5	1	5	1	2	1	4	0	4	1	1	1	0	4	4	0	0	1	0	126	1
203	1	33	1	1	2	1	2	1	2	1	0	0	0	1	0	2	0	3	2	70	1.6	140	90	140/90	1	1	4	1	4	1	4	1	3	1	3	1	3	1	2	2	1	5	6	1	1	0	0	89	1
204	1	46	1	2	2	1	3	1	1	0	0	0	0	2	0	2	0	3	2	67.5	1.58	120	80	120/80	0	0	2	0	2	0	2	0	1	0	2	0	1	0	1	1	0	0	0	0	0	0	1	89	1
205	1	29	1	1	2	1	3	1	1	0	0	0	0	1	0	2	0	3	2	65	1.59	130	80	130/80	0	0	3	1	3	1	2	0	1	0	2	0	2	1	1	1	0	2	2	0	0	1	0	88	1
206	0	29	1	2	2	3	3	1	1	0	0	0	0	1	0	2	0	3	3	61	1.58	140	90	140/90	1	1	4	1	4	1	4	1	2	1	3	0	3	1	2	2	0	4	4	0	0	1	0	103	1
207	0	34	1	1	3	2	2	2	1	0	0	0	0	1	1	2	0	3	2	66	1.75	130	80	130/80	0	0	2	0	2	0	2	0	1	0	1	0	2	0	1	1	0	0	0	0	0	0	1	79	0
208	0	40	1	1	2	3	3	1	1	0	0	0	0	2	1	2	0	3	2	88	1.75	120	80	120/80	0	0	1	0	1	0	1	0	0	0	1	0	0	0	0	0	0	0	0	0	0	0	1	95	1
209	1	46	1	1	2	1	2	2	2	0	0	0	0	2	1	2	0	3	2	79.6	1.46	130	80	130/80	0	0	3	1	3	1	3	1	1	0	3	0	2	1	2	2	0	3	3	0	0	1	0	118	1
210	1	20	1	2	3	1	3	1	1	0	0	0	1	2	1	2	0	1	2	44.2	1.52	100	70	100/70	0	0	0	0	0	0	0	0	0	0	0	0	0	0	0	0	0	0	0	0	0	0	1	68	0
211	0	37	1	2	3	3	3	2	3	0	0	0	1	1	1	2	0	3	2	72	1.78	100	80	100/80	0	0	3	1	3	1	2	0	1	0	2	0	2	1	1	1	0	2	2	0	0	1	0	86	1
212	0	38	0	1	3	3	3	1	1	0	0	0	4	2	0	2	0	3	2	73	1.74	130	90	130/90	1	0	3	1	3	1	3	1	2	1	2	0	2	1	1	1	0	4	4	0	0	1	0	103	1
213	0	32	1	1	2	3	3	2	2	0	0	0	0	1	0	2	0	3	2	66	1.65	100	70	100/70	0	0	3	1	3	1	3	1	1	0	3	0	2	1	1	1	0	3	3	0	0	1	0	89	1
214	1	40	1	1	3	1	2	2	1	0	0	0	1	2	1	2	0	3	2	75	1.73	100	70	100/70	0	0	1	0	1	0	1	0	0	0	0	0	1	0	0	0	0	0	0	0	0	0	1	78	0
215	0	37	1	1	1	3	3	1	1	0	0	0	0	1	0	2	1	1	2	58	1.59	100	70	100/70	0	0	2	0	2	0	2	0	0	0	1	0	1	0	0	0	0	0	0	0	0	0	1	89	1
216	0	37	1	1	3	3	3	2	2	0	0	0	0	1	1	2	0	3	2	69	1.59	110	70	110/70	0	0	0	0	1	0	0	0	0	0	1	0	0	0	0	0	0	0	0	0	0	0	1	82	1
217	1	47	1	1	2	1	3	2	1	1	0	0	0	2	1	2	0	1	2	83	1.62	130	80	130/80	0	0	2	0	2	0	2	0	0	0	2	0	1	0	1	1	0	0	0	0	0	0	1	101	1
218	1	35	1	1	2	1	3	2	1	0	0	0	0	2	1	2	0	1	2	98	1.69	130	60	130/60	0	0	2	0	2	0	2	0	0	0	2	0	1	0	1	1	0	0	0	0	0	0	1	119	1
219	1	25	0	1	2	1	1	1	1	0	0	0	4	2	0	1	0	1	2	65	1.72	135	100	135/100	1	0	4	1	4	1	3	1	2	1	3	0	3	1	1	1	0	4	4	0	0	1	0	102	1
220	0	38	1	1	3	3	3	2	2	0	0	0	0	1	1	2	0	1	2	60	1.55	90	60	90/60	0	0	3	1	3	1	3	1	1	0	3	0	2	1	1	1	0	3	3	0	0	1	0	98	1
221	1	27	1	1	2	1	2	1	1	0	0	0	1	2	1	2	0	1	2	88.6	1.65	130	90	130/90	1	0	4	1	4	1	4	1	2	1	3	0	3	1	2	2	0	4	4	0	0	1	0	90	1
222	1	29	1	1	2	1	2	2	2	0	0	0	0	2	1	2	0	1	2	49	1.55	140	80	140/80	1	0	4	1	4	1	4	1	2	1	2	0	3	1	1	1	0	4	4	0	0	1	0	96	1
223	1	64	1	1	2	1	3	2	4	1	0	0	0	2	0	2	0	1	2	64	1.48	130	70	130/70	0	0	5	1	5	1	5	1	1	0	3	0	4	1	1	1	0	3	3	0	0	1	0	96	1
224	1	29	1	1	3	2	2	2	2	0	0	0	1	1	1	2	0	3	2	86.4	1.63	100	80	100/80	0	0	1	0	1	0	1	0	0	0	1	0	0	0	1	1	0	0	0	0	0	0	1	116	1
225	1	31	1	1	3	1	3	1	3	0	0	0	0	2	0	2	0	3	2	62	1.58	100	80	100/80	0	0	0	0	0	0	0	0	0	0	0	0	0	0	0	0	0	0	0	0	0	0	1	79	0
226	1	35	1	1	4	1	2	5	1	1	1	0	0	2	0	1	0	3	2	69	1.55	100	80	100/80	0	0	3	1	3	1	3	1	0	0	2	0	2	1	0	0	0	3	3	0	0	1	0	96	1
227	0	26	1	1	3	3	3	1	1	0	0	0	0	1	0	2	0	3	2	75	1.6	110	80	110/80	0	0	3	1	3	1	3	1	1	0	2	0	2	1	1	1	0	3	3	0	0	1	0	89	1
228	0	32	1	1	2	2	3	1	1	0	0	0	0	1	1	2	0	1	2	62	1.59	100	80	100/80	0	0	3	1	4	1	3	1	2	1	2	1	3	1	1	1	0	5	5	0	1	0	0	80	1
229	0	43	1	1	2	3	3	2	2	0	0	0	0	1	1	2	0	3	2	55	1.56	110	70	110/70	0	0	0	0	1	0	0	0	0	0	1	0	0	0	0	0	0	0	0	0	0	0	1	80	1
230	1	30	1	1	2	1	3	1	2	0	0	0	1	1	1	2	0	1	2	53	1.65	160	80	160/80	1	1	1	0	1	0	1	0	1	0	1	0	1	0	1	1	0	0	0	0	0	0	1	78	0
231	1	32	1	1	2	1	3	1	1	0	0	0	1	1	1	2	0	1	2	68	1.62	150	90	150/90	1	1	2	0	3	1	2	0	1	0	3	0	2	1	1	1	0	2	2	0	0	1	0	83	1
232	1	41	1	1	3	1	1	4	3	0	0	0	0	2	0	2	0	1	2	80	1.75	130	80	130/80	0	0	3	1	3	1	3	1	1	0	3	0	2	1	1	1	0	3	3	0	0	1	0	89	1
233	1	41	1	1	3	1	2	4	2	0	0	0	0	2	0	2	0	3	3	67	1.61	120	70	120/70	0	0	1	0	1	0	1	0	0	0	1	0	0	0	0	0	0	0	0	0	0	0	1	93	1
234	1	36	1	1	3	2	2	1	2	0	0	0	0	1	0	2	0	3	1	59.5	1.55	110	80	110/80	0	0	2	0	2	0	2	0	0	0	2	0	1	0	0	0	0	0	0	0	0	0	1	101	1
235	0	35	0	1	2	3	3	5	1	0	0	0	4	2	1	2	0	3	2	94	1.8	130	80	130/80	0	0	3	1	3	1	3	1	1	0	2	0	2	1	2	1	0	3	3	0	0	1	0	109	1
236	0	30	1	1	3	2	3	5	1	0	0	0	0	2	0	2	0	3	2	57	1.63	120	80	120/80	0	0	0	0	0	0	0	0	0	0	0	0	0	0	0	0	0	0	0	0	0	0	1	73	0
237	1	41	1	2	3	1	2	2	2	0	0	0	0	2	1	2	0	3	2	78	1.67	110	70	110/70	0	0	3	1	3	1	3	1	1	0	3	0	2	1	1	1	0	3	3	0	0	1	0	92	1
238	1	37	0	1	3	1	2	2	2	0	0	0	4	2	0	2	0	3	2	78	1.68	100	80	100/80	0	0	1	0	1	0	0	0	0	0	1	0	0	0	0	0	0	0	0	0	0	0	1	99	1
239	1	36	1	1	1	1	2	5	2	0	0	0	0	2	1	2	0	3	2	71	1.62	120	80	120/80	0	0	1	0	1	0	0	0	0	0	1	0	0	0	0	0	0	0	0	0	0	0	1	86	1
240	1	31	1	2	3	1	2	1	1	0	0	0	0	1	0	2	0	3	1	76	1.65	100	80	100/80	0	0	3	1	3	1	2	0	1	0	2	0	2	1	1	1	0	2	2	0	0	1	0	86	1
241	1	46	0	1	3	1	2	2	3	0	0	0	4	2	0	2	0	3	1	72	1.72	110	80	110/80	0	0	3	1	3	1	2	0	1	0	3	0	2	1	1	1	0	2	2	0	0	1	0	96	1
242	1	34	1	1	3	1	3	2	2	0	0	0	0	1	0	2	0	1	2	48.7	1.47	100	70	100/70	0	0	0	0	1	0	0	0	0	0	1	0	0	0	0	0	0	0	0	0	0	0	1	81	1
243	1	52	1	1	3	1	2	2	3	1	0	0	0	2	1	1	0	3	2	82	1.59	140	80	140/80	1	0	4	1	4	1	4	1	2	1	4	0	3	1	2	2	0	4	4	0	0	1	0	102	1
244	0	38	1	1	3	3	3	2	2	0	0	0	0	1	1	2	0	3	2	56	1.62	100	60	100/60	0	0	2	0	3	1	2	0	1	0	2	0	2	1	1	1	0	2	2	0	0	1	0	80	1
245	1	52	1	1	3	1	3	1	1	0	0	0	0	2	1	2	0	1	2	44.7	1.55	100	70	100/70	0	0	0	0	0	0	0	0	0	0	0	0	0	0	0	0	0	0	0	0	0	0	1	68	0
246	0	33	1	1	3	3	3	2	2	0	0	0	0	2	0	2	0	3	2	61	1.58	90	60	90/60	0	0	0	0	1	0	0	0	0	0	1	0	0	0	0	0	0	0	0	0	0	0	1	80	1
247	0	29	1	1	3	2	3	2	2	0	0	0	0	2	0	2	0	1	2	61	1.63	100	70	100/70	0	0	1	0	1	0	1	0	0	0	1	0	0	0	0	0	0	0	0	0	0	0	1	89	1
248	0	28	1	1	3	2	3	2	1	1	0	0	0	2	0	1	0	3	2	60	1.6	120	80	120/80	0	0	5	1	5	1	4	1	1	0	4	0	4	1	1	1	0	3	3	0	0	1	0	87	1
249	0	23	0	1	3	2	3	1	1	0	0	0	4	2	1	2	0	1	2	120.7	1.92	140	90	140/90	1	1	4	1	4	1	4	1	2	1	4	0	3	1	3	3	0	4	4	0	0	1	0	113	1
250	1	58	0	1	1	1	2	2	2	0	0	0	4	2	1	2	0	1	1	71	1.63	120	70	120/70	0	0	1	0	1	0	0	0	0	0	0	0	0	0	0	0	0	0	0	0	0	0	1	91	0
251	1	59	1	1	3	1	2	1	2	0	0	0	0	2	1	2	0	3	2	82	1.54	140	100	140/100	1	1	2	0	2	0	2	0	1	0	2	0	1	0	2	2	0	0	0	0	0	0	1	115	1
252	0	28	1	1	2	3	3	2	2	0	0	0	0	2	0	2	0	3	2	72	1.65	100	70	100/70	0	0	1	0	2	0	1	0	0	0	1	0	1	0	0	0	0	0	0	0	0	0	1	80	1
253	0	24	0	1	3	1	3	1	1	0	0	0	4	2	0	2	0	3	2	79	1.85	120	80	120/80	0	0	0	0	0	0	0	0	0	0	0	0	0	0	0	0	0	0	0	0	0	0	1	87	0
254	1	24	1	1	3	1	2	1	2	0	0	0	1	2	0	2	0	3	2	74	1.72	120	80	120/80	0	0	3	1	3	1	3	1	1	0	2	0	2	1	1	1	0	3	3	0	0	1	0	104	1
255	1	23	1	1	2	1	2	1	1	0	0	0	0	2	1	2	0	3	2	57	1.66	100	60	100/60	0	0	4	1	4	1	4	1	2	1	2	1	3	1	1	1	0	5	5	0	1	0	0	90	1
256	0	35	1	1	1	3	3	1	2	0	0	0	1	1	1	2	0	3	2	61	1.6	120	90	120/90	0	0	2	0	2	0	2	0	1	0	2	0	1	0	1	1	0	0	0	0	0	0	1	94	1
257	1	34	1	1	3	1	3	4	2	0	0	0	0	2	1	2	0	3	2	65	1.68	130	80	130/80	0	0	3	1	3	1	3	1	1	0	2	0	2	1	1	1	0	3	3	0	0	1	0	91	1
258	1	51	1	1	3	1	3	2	3	1	0	1	1	2	1	2	0	1	2	74	1.59	140	100	140/100	1	1	4	1	4	1	4	1	2	1	4	0	3	1	2	2	0	4	4	0	0	1	0	102	1
259	0	49	1	1	3	2	3	2	2	0	1	0	0	2	1	1	0	3	2	70	1.68	110	80	110/80	0	0	3	1	3	1	3	1	1	0	2	0	2	1	1	1	0	3	3	0	0	1	0	102	1
260	1	26	1	1	1	1	2	1	1	0	0	0	0	2	0	2	0	1	1	67	1.54	120	60	120/60	0	0	2	0	2	0	2	0	1	0	2	0	1	0	1	1	0	0	0	0	0	0	1	96	1
261	0	35	1	1	3	3	3	2	2	0	0	0	0	2	1	2	0	3	1	66	1.72	100	80	100/80	0	0	2	0	3	1	2	0	1	0	2	0	2	1	1	1	0	2	2	0	0	1	0	80	1
262	0	42	0	1	3	3	3	2	2	0	0	0	4	1	1	2	0	3	2	83	1.71	120	80	120/80	0	0	2	0	2	0	2	0	1	0	2	0	1	0	1	1	0	0	0	0	0	0	1	103	1
263	1	41	0	1	3	1	2	1	2	0	0	0	4	2	1	2	1	1	1	58	1.7	110	80	110/80	0	0	0	0	0	0	0	0	0	0	0	0	0	0	0	0	0	0	0	0	0	0	1	71	0
264	0	32	1	1	3	3	3	2	1	0	0	0	0	1	1	2	0	3	1	66	1.59	100	60	100/60	0	0	4	1	4	1	4	1	1	0	2	1	3	1	1	1	0	4	4	0	0	1	0	95	1
265	1	47	1	1	2	1	3	3	3	0	1	0	0	2	1	1	1	3	2	66	1.6	110	70	110/70	0	0	3	1	3	1	3	1	1	0	2	0	2	1	1	1	0	3	3	0	0	1	0	96	1
266	1	32	1	1	2	1	2	2	2	0	0	0	0	2	0	2	0	3	1	90	1.56	130	90	130/90	1	0	3	1	3	1	3	1	1	0	2	0	2	1	1	1	0	3	3	0	0	1	0	110	1
267	0	31	0	1	3	2	2	2	1	0	0	0	4	1	1	2	0	3	1	91	1.73	120	80	120/80	0	0	2	0	2	0	2	0	1	0	2	0	1	0	2	2	0	0	0	0	0	0	1	106	1
268	1	27	1	1	3	1	2	2	1	0	0	0	0	2	0	2	0	1	2	60	1.65	120	70	120/70	0	0	1	0	1	0	1	0	1	0	1	0	1	0	1	1	0	0	0	0	0	0	1	74	0
269	1	27	1	1	2	1	2	1	1	0	0	0	0	2	1	2	0	1	1	43	1.5	110	70	110/70	0	0	1	0	1	0	1	0	0	0	0	0	1	0	0	0	0	0	0	0	0	0	1	75	0
270	1	22	1	1	2	1	2	1	2	0	0	1	0	1	0	2	0	1	1	52	1.53	100	60	100/60	0	0	0	0	1	0	0	0	0	0	1	0	0	0	0	0	0	0	0	0	0	0	1	84	1
271	0	35	1	1	3	2	3	2	3	0	0	0	0	2	0	2	0	1	1	62	1.64	120	70	120/70	0	0	4	1	4	1	4	1	2	1	2	1	3	1	1	1	0	5	5	0	1	0	0	89	1
272	1	33	1	1	3	1	2	2	2	0	0	0	0	1	1	2	0	1	2	56	1.63	100	70	100/70	0	0	0	0	0	0	0	0	0	0	0	0	0	0	0	0	0	0	0	0	0	0	1	78	0
273	1	55	1	1	3	1	3	2	2	0	0	0	0	2	0	2	0	3	1	74	1.62	130	100	130/100	1	0	5	1	5	1	5	1	2	1	2	0	4	1	1	1	0	4	4	0	0	1	0	104	1
274	1	30	1	1	3	1	1	1	1	0	0	0	0	2	0	2	0	1	1	63	1.58	100	70	100/70	0	0	1	0	2	0	1	0	1	0	2	0	1	0	1	1	0	0	0	0	0	0	1	81	1
275	0	25	1	1	2	2	3	1	1	0	0	0	0	2	1	2	0	3	1	78	1.7	120	90	120/90	0	0	1	0	1	0	1	0	0	0	1	0	0	0	0	0	0	0	0	0	0	0	1	101	1
276	1	30	1	1	3	1	2	1	1	0	0	0	1	2	1	2	0	3	2	71	1.65	110	70	110/70	0	0	1	0	2	0	1	0	0	0	2	0	1	0	0	0	0	0	0	0	0	0	1	83	1
277	1	28	1	1	3	1	2	5	1	0	0	0	0	2	0	2	0	3	2	57.5	1.61	120	80	120/80	0	0	0	0	0	0	0	0	0	0	0	0	0	0	0	0	0	0	0	0	0	0	1	78	0
278	1	35	1	1	2	1	3	2	1	0	0	0	0	2	0	2	0	1	2	67	1.57	120	80	120/80	0	0	3	1	3	1	3	1	1	0	2	1	2	1	1	1	0	4	4	0	0	1	0	143	1
279	1	23	1	1	3	1	2	1	1	0	0	0	0	2	1	2	0	3	2	51.2	1.65	90	60	90/60	0	0	1	0	1	0	1	0	0	0	0	0	1	0	0	0	0	0	0	0	0	0	1	69	0
280	0	33	1	1	3	3	3	2	2	0	0	0	0	1	0	2	0	3	2	55	1.52	120	80	120/80	0	0	2	0	2	0	2	0	1	0	2	0	2	0	1	1	0	0	0	0	0	0	1	60	0
281	1	37	1	1	3	1	2	2	2	0	0	0	0	2	0	2	0	1	1	90	1.55	120	80	120/80	0	0	3	1	3	1	3	1	1	0	3	0	2	1	2	2	0	3	3	0	0	1	0	105	1
282	1	26	1	2	1	1	2	1	1	0	0	0	0	2	1	2	0	3	1	86	1.73	120	70	120/70	0	0	1	0	1	0	1	0	0	0	1	0	0	0	0	0	0	0	0	0	0	0	1	92	1
283	0	28	1	2	1	3	3	2	1	0	0	0	0	1	1	2	0	1	2	83	1.55	110	70	110/70	0	0	2	0	2	0	2	0	1	0	2	0	1	0	2	2	0	0	0	0	0	0	1	112	1
284	1	38	1	1	1	2	2	1	2	0	0	0	0	2	0	2	0	3	2	62	1.65	100	80	100/80	0	0	3	1	3	1	2	0	1	0	3	0	2	1	1	1	0	2	2	0	0	1	0	85	1
285	0	26	1	1	1	2	3	1	1	0	0	1	0	1	0	2	0	3	1	73	1.64	100	70	100/70	0	0	1	0	1	0	1	0	0	0	1	0	0	0	0	0	0	0	0	0	0	0	1	95	1
286	0	37	1	1	1	2	3	2	1	0	0	0	0	2	0	2	0	3	2	55	1.62	110	80	110/80	0	0	0	0	0	0	0	0	0	0	0	0	0	0	0	0	0	0	0	0	0	0	1	63	0
287	1	52	1	1	3	1	2	2	2	0	0	0	0	2	0	2	0	3	1	66	1.52	110	70	110/70	0	0	1	0	1	0	1	0	0	0	1	0	0	0	0	0	0	0	0	0	0	0	1	91	1
288	0	26	1	1	3	2	3	1	2	0	0	0	0	2	0	2	0	1	2	60	1.64	110	80	110/80	0	0	1	0	2	0	1	0	0	0	1	0	1	0	0	0	0	0	0	0	0	0	1	80	1
289	0	38	1	1	3	2	3	4	1	0	0	0	1	2	0	2	0	3	2	62	1.6	110	80	110/80	0	0	2	0	3	1	2	0	1	0	2	0	2	1	1	1	0	2	2	0	0	1	0	84	1
290	1	30	1	1	1	1	1	2	2	0	0	0	0	1	0	2	0	1	2	61	1.55	90	80	90/80	0	0	2	0	2	0	2	0	1	0	1	0	2	0	1	1	0	0	0	0	0	0	1	68	0
291	1	49	1	1	1	1	2	1	2	1	0	0	0	1	0	2	0	3	2	105	1.73	110	80	110/80	0	0	4	1	4	1	4	1	2	1	3	1	3	1	2	2	1	5	6	1	1	0	0	115	1
292	1	25	1	2	3	1	1	2	1	0	0	1	0	1	1	2	0	1	2	50	1.6	110	80	110/80	0	0	1	0	1	0	1	0	1	0	1	0	1	0	1	1	0	0	0	0	0	0	1	60	0
293	0	29	1	1	1	3	3	2	2	0	0	0	0	1	0	2	0	1	2	62	1.59	110	80	110/80	0	0	1	0	1	0	0	0	0	0	1	0	0	0	0	0	0	0	0	0	0	0	1	88	1
294	1	34	1	1	3	1	2	2	2	0	0	0	0	2	0	2	0	3	2	58	1.56	100	80	100/80	0	0	1	0	1	0	1	0	1	0	1	0	1	0	1	1	0	0	0	0	0	0	1	73	0
295	0	35	1	1	2	4	2	1	1	1	0	0	0	2	0	2	0	1	2	63	1.65	110	80	110/80	0	0	3	1	3	1	3	1	1	0	2	0	3	0	1	1	0	2	2	0	0	1	0	68	0
296	0	23	1	1	2	2	3	1	1	0	0	1	0	1	1	2	0	1	2	50	1.69	100	80	100/80	0	0	0	0	0	0	0	0	0	0	0	0	0	0	0	0	0	0	0	0	0	0	1	71	0
297	1	40	1	1	4	1	2	4	2	0	0	0	0	2	0	2	0	3	2	70	1.64	100	70	100/70	0	0	1	0	1	0	1	0	0	0	1	0	0	0	0	0	0	0	0	0	0	0	1	93	1
298	1	35	1	2	1	1	2	1	2	0	0	0	0	1	0	2	0	3	2	74	1.55	100	70	100/70	0	0	2	0	2	0	2	0	1	0	2	0	1	0	2	2	0	0	0	0	0	0	1	112	1
299	0	24	1	1	3	2	2	1	1	0	0	0	0	2	0	1	0	3	2	98	1.74	120	80	120/80	0	0	2	0	2	0	2	0	1	0	2	0	1	0	2	2	0	0	0	0	0	0	1	101	1
300	1	40	1	1	3	1	2	1	2	1	0	0	0	2	0	2	0	3	2	90	1.59	140	80	140/80	1	0	4	1	4	1	4	1	2	1	4	0	3	1	2	2	0	4	4	0	0	1	0	120	1
301	0	26	1	1	2	2	2	1	1	0	0	0	0	1	0	2	0	3	2	49.7	1.63	110	60	110/60	0	0	0	0	0	0	0	0	0	0	0	0	0	0	0	0	0	0	0	0	0	0	1	54	0
302	1	50	1	1	3	1	2	1	1	0	0	0	0	2	0	2	0	3	2	66	1.54	100	70	100/70	0	0	3	1	3	1	3	1	0	0	2	1	2	1	0	0	0	4	4	0	0	1	0	98	1
303	1	50	1	1	3	1	2	1	2	0	0	0	0	2	0	2	0	1	2	62	1.54	100	70	100/70	0	0	2	0	2	0	2	0	1	0	2	0	1	0	1	1	0	0	0	0	0	0	1	91	1
304	0	34	1	2	1	2	3	1	1	0	0	0	0	1	0	1	0	3	2	54	1.64	100	60	100/60	0	0	0	0	1	0	0	0	0	0	1	0	0	0	0	0	0	0	0	0	0	0	1	80	1
305	1	42	1	2	3	1	2	2	2	0	1	0	1	1	0	1	0	1	1	86	1.6	120	80	120/80	0	0	3	1	3	1	3	1	0	0	2	0	2	1	1	1	0	3	3	0	0	1	0	116	1
306	1	38	0	1	3	1	2	2	2	0	0	0	4	2	0	1	0	3	2	63	1.63	120	80	120/80	0	0	2	0	2	0	2	0	0	0	1	0	2	0	0	0	0	0	0	0	0	0	1	84	0
307	0	27	1	1	1	2	2	1	1	0	0	0	0	2	1	2	0	3	2	54	1.58	100	80	100/80	0	0	0	0	0	0	0	0	0	0	0	0	0	0	0	0	0	0	0	0	0	0	1	71	0
308	1	38	1	1	3	1	2	2	2	0	0	0	0	1	0	2	0	3	1	58	1.61	100	60	100/60	0	0	1	0	1	0	0	0	0	0	1	0	0	0	0	0	0	0	0	0	0	0	1	86	1
309	1	24	1	2	3	1	2	1	1	0	0	0	0	2	0	2	0	1	2	66	1.58	120	80	120/80	0	0	1	0	1	0	0	0	0	0	1	0	0	0	0	0	0	0	0	0	0	0	1	88	1
310	1	45	1	1	3	1	3	4	3	0	0	0	1	1	0	1	0	1	1	72	1.63	100	70	100/70	0	0	3	1	3	1	3	1	1	0	3	0	2	1	1	1	0	3	3	0	0	1	0	95	1
311	0	29	1	1	1	2	3	1	2	0	0	0	0	2	0	1	0	3	1	75.2	1.67	120	80	120/80	0	0	2	0	2	0	2	0	0	0	2	0	1	0	0	0	0	0	0	0	0	0	1	92	1
312	0	43	1	1	3	3	3	2	2	0	0	0	0	2	0	2	0	3	2	49	1.56	110	60	110/60	0	0	4	1	4	1	4	1	2	1	2	1	3	1	1	1	0	5	5	0	1	0	0	94	1
313	1	34	1	1	3	1	2	1	1	0	0	0	1	2	0	2	0	2	2	76	1.6	120	80	120/80	0	0	3	1	3	1	3	1	1	0	3	0	2	1	1	1	0	3	3	0	0	1	0	99	1
314	1	60	1	1	1	1	2	4	2	1	1	0	0	1	1	1	0	1	1	56	1.5	120	90	120/90	0	0	3	1	3	1	3	1	0	0	2	0	2	1	0	0	0	3	3	0	0	1	0	89	1
315	1	36	1	1	3	1	3	1	2	0	0	0	0	2	0	2	0	3	2	75	1.65	110	80	110/80	0	0	3	1	3	1	3	1	1	0	2	0	2	1	1	1	0	3	3	0	0	1	0	112	1
316	0	38	1	1	3	3	2	1	1	1	0	0	0	2	0	1	0	3	1	90	1.71	140	50	140/50	1	0	3	1	3	1	3	1	1	0	3	0	2	1	1	1	0	3	3	0	0	1	0	114	1
317	1	26	1	1	3	1	1	2	2	0	0	0	0	2	1	2	0	3	1	55	1.64	120	80	120/80	0	0	1	0	1	0	1	0	1	0	1	0	1	0	1	1	0	0	0	0	0	0	1	74	0
318	1	24	1	1	3	1	2	1	1	0	0	0	0	2	1	2	0	3	2	51.5	1.64	100	80	100/80	0	0	0	0	0	0	0	0	0	0	0	0	0	0	0	0	0	0	0	0	0	0	1	64	0
319	1	39	1	1	3	1	2	2	2	0	0	0	0	2	0	2	0	3	1	83	1.72	120	80	120/80	0	0	3	1	3	1	3	1	1	0	2	0	2	1	1	1	0	3	3	0	0	1	0	99	1
320	1	23	1	1	1	1	1	1	1	0	0	1	0	2	0	2	0	1	2	63	1.69	120	80	120/80	0	0	2	0	2	0	2	0	1	0	2	0	1	0	1	1	0	0	0	0	0	0	1	92	1
321	1	34	1	1	3	1	2	5	2	0	0	0	0	2	1	2	0	3	1	55	1.51	120	80	120/80	0	0	1	0	1	0	1	0	0	0	1	0	0	0	0	0	0	0	0	0	0	0	1	90	1
322	1	42	1	1	1	1	1	2	2	0	0	0	0	2	1	2	0	3	2	55	1.58	100	80	100/80	0	0	2	0	2	0	2	0	1	0	2	0	2	0	1	1	0	0	0	0	0	0	1	74	0
323	1	36	1	1	1	1	2	2	2	0	0	0	0	2	1	2	0	3	2	72	1.52	120	80	120/80	0	0	3	1	3	1	3	1	1	0	3	0	2	1	2	2	0	3	3	0	0	1	0	104	1
324	0	31	0	1	1	3	3	2	2	0	0	0	4	2	0	2	0	3	2	78	1.74	120	80	120/80	0	0	0	0	0	0	0	0	0	0	0	0	0	0	0	0	0	0	0	0	0	0	1	80	0
325	0	32	1	1	3	3	3	2	1	0	0	0	1	1	0	2	0	3	2	58	1.6	100	60	100/60	0	0	0	0	0	0	0	0	0	0	0	0	0	0	0	0	0	0	0	0	0	0	1	62	0
326	0	37	1	1	3	3	3	1	1	0	0	0	0	2	0	2	0	3	2	78.5	1.57	120	70	120/70	0	0	0	0	1	0	0	0	0	0	1	0	0	0	1	1	0	0	0	0	0	0	1	84	1
327	0	41	1	1	3	3	3	1	2	0	0	0	0	1	0	2	0	3	2	78	1.64	120	80	120/80	0	0	1	0	1	0	1	0	0	0	1	0	0	0	0	0	0	0	0	0	0	0	1	102	1
328	1	25	1	1	1	1	3	2	2	0	0	0	0	1	1	2	0	3	2	56	1.64	120	80	120/80	0	0	1	0	2	0	1	0	1	0	2	0	1	0	1	1	0	0	0	0	0	0	1	81	1
329	1	38	1	1	3	1	2	2	2	0	0	0	0	1	1	2	0	1	2	67	1.6	100	80	100/80	0	0	1	0	1	0	1	0	0	0	1	0	0	0	0	0	0	0	0	0	0	0	1	94	1
330	0	32	1	1	1	4	3	2	1	0	0	0	0	2	0	2	0	3	1	56	1.56	100	80	100/80	0	0	0	0	0	0	0	0	0	0	0	0	0	0	0	0	0	0	0	0	0	0	1	76	0
331	0	27	1	1	3	2	3	1	1	0	0	0	0	1	0	2	0	3	3	54.5	1.6	120	80	120/80	0	0	1	0	1	0	1	0	0	0	1	0	1	0	0	0	0	0	0	0	0	0	1	78	0
332	1	25	1	1	3	1	2	1	1	0	0	0	0	2	0	2	0	1	1	72	1.67	120	80	120/80	0	0	2	0	2	0	1	0	0	0	2	0	1	0	0	0	0	0	0	0	0	0	1	85	1
333	1	47	1	1	2	1	3	4	2	1	0	0	0	2	0	2	0	3	2	62	1.55	140	90	140/90	1	1	2	0	3	1	2	0	1	0	3	0	2	1	1	1	0	2	2	0	0	1	0	80	1
334	0	30	1	1	3	2	3	1	1	0	0	0	0	2	0	2	0	3	2	49	1.68	110	70	110/70	0	0	0	0	0	0	0	0	0	0	0	0	0	0	0	0	0	0	0	0	0	0	1	65	0
335	1	27	1	1	3	1	3	1	1	0	0	0	0	2	0	2	0	3	2	64	1.63	110	80	110/80	0	0	0	0	1	0	0	0	0	0	1	0	0	0	0	0	0	0	0	0	0	0	1	84	1
336	0	58	0	1	1	3	3	2	1	0	0	0	0	1	0	2	0	3	2	62	1.62	110	70	110/70	0	0	1	0	1	0	0	0	0	0	0	0	0	0	0	0	0	0	0	0	0	0	1	90	0
337	1	58	1	1	3	1	3	1	2	0	0	0	0	1	0	2	0	1	2	48	1.75	120	80	120/80	0	0	1	0	1	0	1	0	1	0	0	0	1	0	0	0	0	0	0	0	0	0	1	73	0
338	1	51	1	1	3	1	3	2	3	0	0	0	0	1	0	2	0	3	2	63	1.65	120	80	120/80	0	0	2	0	2	0	1	0	1	0	2	0	1	0	1	1	0	0	0	0	0	0	1	85	1
339	0	33	1	1	1	3	3	1	1	0	0	0	0	1	0	2	0	3	2	62	1.72	120	70	120/70	0	0	1	0	1	0	0	0	0	0	1	0	0	0	0	0	0	0	0	0	0	0	1	86	1
340	1	25	1	1	1	1	2	2	1	0	0	0	0	2	0	2	0	3	2	63	1.6	120	80	120/80	0	0	1	0	2	0	1	0	1	0	2	0	1	0	1	1	0	0	0	0	0	0	1	83	1
341	0	30	1	1	3	3	3	1	1	0	0	0	0	2	1	2	0	3	3	53.1	1.52	90	60	90/60	0	0	3	1	3	1	2	0	1	0	2	0	2	1	1	1	0	2	2	0	0	1	0	85	1
342	0	30	1	1	3	3	3	5	2	0	0	0	0	1	0	2	0	3	2	85.2	1.69	120	70	120/70	0	0	4	1	4	1	4	1	1	0	2	0	3	1	1	1	0	3	3	0	0	1	0	108	1
343	1	29	1	1	3	1	2	5	1	0	0	0	0	2	1	2	0	1	1	59	1.57	110	80	110/80	0	0	3	1	3	1	2	0	1	0	2	0	2	1	1	1	0	2	2	0	0	1	0	88	1
344	1	32	1	2	2	1	1	1	1	1	0	0	1	2	1	2	0	3	2	75	1.56	120	80	120/80	0	0	4	1	4	1	4	1	1	0	4	0	3	1	2	2	0	3	3	0	0	1	0	92	1
345	0	35	1	1	3	3	3	1	1	0	0	0	0	1	0	2	0	3	2	79.6	1.63	120	80	120/80	0	0	0	0	1	0	0	0	0	0	1	0	0	0	0	0	0	0	0	0	0	0	1	80	1
346	0	32	1	1	3	3	3	1	1	0	0	0	0	1	0	2	0	1	2	63.5	1.55	120	70	120/70	0	0	0	0	1	0	0	0	0	0	1	0	0	0	0	0	0	0	0	0	0	0	1	82	1
347	1	33	1	1	2	1	2	2	2	0	0	0	0	1	0	2	0	3	2	77.8	1.56	120	80	120/80	0	0	3	1	3	1	3	1	1	0	2	0	2	1	2	2	0	3	3	0	0	1	0	101	1
348	1	44	1	1	3	1	2	2	3	0	0	0	0	2	1	2	0	1	2	73.1	1.62	100	60	100/60	0	0	4	1	4	1	4	1	1	0	3	0	3	1	1	1	0	3	3	0	0	1	0	100	1
349	1	52	1	1	2	1	2	2	2	1	0	0	0	2	1	2	0	1	2	116	1.72	140	90	140/90	1	1	4	1	4	1	4	1	1	0	2	0	3	1	2	2	0	3	3	0	0	1	0	121	1
350	0	44	1	1	3	3	3	1	1	0	0	0	0	1	0	2	0	3	2	71.1	1.53	100	80	100/80	0	0	3	1	3	1	2	0	1	0	3	0	2	1	2	2	0	2	2	0	0	1	0	86	1
351	0	34	1	1	3	3	3	1	2	0	0	0	0	1	1	2	0	3	2	62.3	1.65	110	60	110/60	0	0	3	1	4	1	3	1	1	0	3	0	3	1	1	1	0	3	3	0	0	1	0	83	1
352	0	32	1	1	1	3	3	2	1	0	0	0	0	1	0	2	0	3	2	68.5	1.66	110	70	110/70	0	0	1	0	1	0	1	0	0	0	0	0	1	0	0	0	0	0	0	0	0	0	1	74	0
353	1	36	1	1	3	1	1	2	2	0	0	0	0	2	1	2	0	1	3	73.5	1.64	120	80	120/80	0	0	3	1	3	1	3	1	1	0	2	0	2	1	1	1	0	3	3	0	0	1	0	100	1
354	0	31	1	1	3	2	3	1	1	0	0	0	0	1	0	2	0	3	2	43.7	1.52	110	70	110/70	0	0	2	0	3	1	2	0	1	0	3	0	2	1	1	1	0	2	2	0	0	1	0	81	1
355	1	25	1	1	3	1	2	2	1	0	0	0	0	2	1	2	0	3	3	92	1.6	140	100	140/100	1	1	5	1	5	1	5	1	3	1	3	1	4	1	3	3	1	5	6	1	1	0	0	121	1
356	0	27	1	1	3	3	3	1	1	0	0	0	0	2	1	2	0	1	2	58.1	1.67	110	60	110/60	0	0	3	1	3	1	3	1	2	1	1	0	3	0	1	1	0	3	3	0	0	1	0	71	0
357	1	38	1	1	3	1	3	2	1	0	0	0	1	2	0	2	0	1	2	77.2	1.58	140	90	140/90	1	1	3	1	3	1	3	1	2	1	3	0	2	1	3	3	0	4	4	0	0	1	0	94	1
358	1	35	1	1	3	3	3	2	2	0	0	0	0	2	1	2	0	1	2	50.2	1.65	110	70	110/70	0	0	1	0	1	0	1	0	1	0	1	0	1	0	1	1	0	0	0	0	0	0	1	70	0
359	1	57	1	1	2	1	2	2	2	0	0	0	0	2	0	2	0	1	2	78	1.6	120	80	120/80	0	0	2	0	2	0	2	0	0	0	1	0	1	0	1	1	0	0	0	0	0	0	1	89	1
360	1	32	1	1	2	2	1	2	1	0	0	0	0	2	1	2	0	1	2	70	1.65	120	80	120/80	0	0	0	0	1	0	0	0	0	0	1	0	0	0	0	0	0	0	0	0	0	0	1	84	1
361	1	44	1	1	3	2	3	4	1	1	0	0	0	2	1	2	0	1	2	82.2	1.69	110	70	110/70	0	0	4	1	4	1	4	1	1	0	4	0	3	1	1	1	0	3	3	0	0	1	0	99	1
362	1	30	1	1	3	1	2	4	1	0	0	0	0	2	0	2	0	3	2	63.05	1.59	130	80	130/80	0	0	3	1	3	1	2	0	1	0	2	0	2	1	1	1	0	2	2	0	0	1	0	88	1
363	1	60	1	1	3	1	2	2	3	0	0	0	0	1	0	2	0	1	2	66.5	1.67	90	50	90/50	0	0	3	1	3	1	3	1	1	0	3	0	2	1	1	1	0	3	3	0	0	1	0	92	1
364	1	31	0	1	3	2	3	2	1	0	0	0	4	2	1	2	0	1	2	80.1	1.75	120	80	120/80	0	0	3	1	3	1	2	0	1	0	1	0	2	1	1	1	0	2	2	0	0	1	0	92	0
365	1	42	1	1	3	1	1	2	3	0	0	0	0	2	1	2	0	1	2	87.5	1.52	100	60	100/60	0	0	2	0	2	0	2	0	1	0	2	0	1	0	2	2	0	0	0	0	0	0	1	110	1
366	0	39	1	1	3	3	2	2	2	0	0	0	4	2	0	2	0	1	2	65	1.64	120	80	120/80	0	0	1	0	1	0	0	0	0	0	1	0	0	0	0	0	0	0	0	0	0	0	1	86	1
367	1	31	1	1	2	1	1	1	1	0	0	0	0	2	0	2	0	3	2	74	1.67	110	70	110/70	0	0	2	0	2	0	1	0	0	0	1	0	1	0	0	0	0	0	0	0	0	0	1	86	1
368	0	33	1	1	3	3	3	2	2	0	0	0	0	1	0	2	0	3	2	63.3	1.66	110	70	110/70	0	0	0	0	1	0	0	0	0	0	1	0	0	0	0	0	0	0	0	0	0	0	1	84	1
369	0	32	1	1	3	2	2	1	1	0	0	0	0	1	1	2	0	3	2	88.5	1.62	140	90	140/90	1	1	5	1	5	1	5	1	2	1	4	0	4	1	3	3	0	4	4	0	0	1	0	97	1
370	0	32	1	1	3	3	3	5	1	0	0	0	0	1	1	2	0	3	2	55.5	1.58	110	70	110/70	0	0	1	0	1	0	0	0	0	0	1	0	0	0	0	0	0	0	0	0	0	0	1	87	1
371	0	40	1	1	3	2	3	2	3	0	0	0	0	1	1	2	0	3	2	57.6	1.64	100	70	100/70	0	0	0	0	0	0	0	0	0	0	0	0	0	0	0	0	0	0	0	0	0	0	1	75	0
372	1	41	1	1	3	1	3	2	2	1	0	0	0	2	1	2	0	1	2	74	1.55	130	80	130/80	0	0	2	0	2	0	2	0	0	0	2	0	1	0	1	1	0	0	0	0	0	0	1	93	1
373	0	29	1	1	4	3	3	1	1	0	0	0	0	1	1	2	0	3	2	52.3	1.59	120	80	120/80	0	0	1	0	1	0	1	0	1	0	1	0	1	0	1	1	0	0	0	0	0	0	1	79	0
374	1	33	1	1	2	1	2	2	2	0	0	1	0	2	0	2	0	1	3	64.5	1.64	90	60	90/60	0	0	0	0	0	0	0	0	0	0	0	0	0	0	0	0	0	0	0	0	0	0	1	71	0
375	0	37	1	1	3	2	3	2	2	0	0	0	0	2	0	2	0	1	2	46.2	1.54	100	70	100/70	0	0	0	0	0	0	0	0	0	0	0	0	0	0	0	0	0	0	0	0	0	0	1	74	0
376	1	39	1	1	3	1	3	2	2	0	0	0	0	1	1	2	0	3	2	90	1.65	110	70	110/70	0	0	1	0	1	0	1	0	0	0	1	0	0	0	1	1	0	0	0	0	0	0	1	102	1
377	1	31	1	1	3	1	3	2	2	0	0	0	0	2	0	2	0	3	3	74.5	1.75	110	80	110/80	0	0	3	1	3	1	2	0	1	0	2	0	2	1	1	1	0	2	2	0	0	1	0	87	1
378	1	40	1	1	2	1	1	5	3	0	0	0	0	2	0	2	0	1	2	66.8	1.6	100	60	100/60	0	0	3	1	3	1	3	1	2	1	1	0	3	0	1	1	0	3	3	0	0	1	0	72	0
379	0	29	1	1	2	3	3	1	1	0	0	0	0	2	0	2	0	1	2	63	1.63	120	80	120/80	0	0	0	0	1	0	0	0	0	0	1	0	0	0	0	0	0	0	0	0	0	0	1	82	1
380	1	50	1	1	2	1	3	1	2	0	0	0	0	1	0	2	0	3	2	59.5	1.65	120	70	120/70	0	0	1	0	1	0	1	0	0	0	1	0	0	0	0	0	0	0	0	0	0	0	1	92	1
381	0	29	1	2	2	2	3	1	1	0	0	0	0	1	1	2	0	3	2	75.3	1.63	110	80	110/80	0	0	1	0	1	0	1	0	0	0	1	0	0	0	0	0	0	0	0	0	0	0	1	90	1
382	0	38	1	1	2	3	3	2	2	1	0	1	0	1	0	1	0	3	2	67	1.56	140	100	140/100	1	1	1	0	1	0	1	0	1	0	1	0	1	0	1	1	0	0	0	0	0	0	1	78	0
383	0	25	1	1	3	3	3	1	1	0	0	0	0	1	0	2	0	3	2	52.5	1.52	120	80	120/80	0	0	0	0	0	0	0	0	0	0	0	0	0	0	0	0	0	0	0	0	0	0	1	72	0
384	1	25	0	1	5	1	3	2	2	0	0	0	4	2	1	2	0	3	2	61	1.55	110	80	110/80	0	0	0	0	0	0	0	0	0	0	0	0	0	0	0	0	0	0	0	0	0	0	1	80	0
385	0	29	0	1	1	2	2	1	1	0	0	0	4	2	0	2	0	1	3	80	1.9	120	60	120/60	0	0	1	0	1	0	1	0	0	0	1	0	1	0	0	0	0	0	0	0	0	0	1	78	0
386	1	41	1	2	1	1	2	5	2	0	0	0	1	1	1	2	0	3	1	75	1.67	130	80	130/80	0	0	1	0	1	0	0	0	0	0	1	0	0	0	0	0	0	0	0	0	0	0	1	85	1
387	1	23	1	1	5	1	2	1	1	1	0	0	0	1	1	2	1	3	2	47.7	1.53	120	90	120/90	0	0	1	0	1	0	1	0	0	0	1	0	1	0	0	0	0	0	0	0	0	0	1	72	0
388	1	28	1	2	5	1	3	1	1	0	0	0	0	2	1	2	0	3	2	63	1.56	110	70	110/70	0	0	2	0	2	0	2	0	0	0	1	0	1	0	0	0	0	0	0	0	0	0	1	89	1
389	1	30	0	2	5	1	2	1	2	0	0	0	4	2	0	2	0	3	2	85	1.74	120	80	120/80	0	0	2	0	2	0	1	0	1	0	2	0	1	0	1	1	0	0	0	0	0	0	1	95	1
390	0	27	1	1	1	2	2	1	1	1	0	0	0	2	0	1	0	1	2	71	1.59	150	60	150/60	1	1	2	0	2	0	2	0	1	0	2	0	1	0	1	1	0	0	0	0	0	0	1	90	1
391	1	36	1	2	3	1	2	1	1	0	0	0	1	1	0	1	0	3	2	62	1.73	130	80	130/80	0	0	2	0	2	0	2	0	0	0	2	0	1	0	0	0	0	0	0	0	0	0	1	93	1
392	1	41	1	2	3	1	2	2	1	1	0	0	0	1	1	1	0	1	2	53	1.59	130	90	130/90	1	0	3	1	3	1	3	1	1	0	3	0	2	1	0	0	0	3	3	0	0	1	0	89	1
393	0	32	1	1	1	2	3	1	1	0	0	0	1	1	0	1	0	3	2	58	1.62	120	80	120/80	0	0	1	0	1	0	1	0	0	0	1	0	1	0	0	0	0	0	0	0	0	0	1	72	0
394	1	44	1	2	3	1	2	1	2	1	0	0	1	2	1	1	0	3	2	82	1.65	150	100	150/100	1	1	3	1	3	1	3	1	1	0	3	0	2	1	2	2	0	3	3	0	0	1	0	98	1
395	0	55	1	1	1	3	3	4	3	1	0	0	1	1	0	1	0	3	2	92	1.7	160	90	160/90	1	1	2	0	2	0	2	0	1	0	2	0	1	0	2	2	0	0	0	0	0	0	1	101	1
396	1	37	1	2	3	1	2	2	2	0	0	1	0	2	1	1	1	1	2	76	1.61	100	60	100/60	0	0	1	0	2	0	1	0	0	0	2	0	1	0	0	0	0	0	0	0	0	0	1	80	1
397	0	42	1	2	3	2	2	1	1	1	0	0	0	2	1	1	0	3	2	76	1.6	150	90	150/90	1	1	3	1	3	1	3	1	1	0	2	0	2	1	1	1	0	3	3	0	0	1	0	92	1
398	0	29	1	2	3	2	3	2	2	1	0	0	0	3	0	1	0	3	2	80	1.7	140	100	140/100	1	1	3	1	3	1	3	1	2	1	3	0	2	1	2	2	0	4	4	0	0	1	0	90	1
399	0	32	1	2	1	3	2	2	1	0	0	0	1	2	0	1	0	3	2	55	1.57	120	60	120/60	0	0	1	0	1	0	1	0	0	0	1	0	1	0	0	0	0	0	0	0	0	0	1	65	0
400	1	41	0	2	3	1	1	2	1	1	0	0	4	3	1	1	0	3	2	60	1.71	140	90	140/90	1	1	1	0	1	0	1	0	1	0	1	0	1	0	1	1	0	0	0	0	0	0	1	77	0
401	0	31	1	1	1	3	3	2	1	0	0	0	0	1	1	2	0	3	2	67.5	1.67	100	60	100/60	0	0	2	0	2	0	1	0	0	0	1	0	1	0	0	0	0	0	0	0	0	0	1	87	1
402	0	28	1	1	1	3	3	1	1	0	0	0	1	1	1	2	0	3	2	72	1.63	100	80	100/80	0	0	0	0	1	0	0	0	0	0	1	0	0	0	0	0	0	0	0	0	0	0	1	82	1
403	0	38	1	1	1	3	3	2	2	0	0	0	0	1	0	2	0	1	2	64	1.68	100	60	100/60	0	0	1	0	2	0	1	0	0	0	1	0	1	0	0	0	0	0	0	0	0	0	1	83	1
404	0	37	1	1	3	2	3	1	1	0	0	0	0	1	0	2	0	3	1	58.4	1.57	90	70	90/70	0	0	1	0	1	0	1	0	0	0	1	0	1	0	0	0	0	0	0	0	0	0	1	71	0
405	0	31	1	1	3	3	3	5	1	0	0	0	0	1	0	2	0	3	2	85.5	1.72	110	70	110/70	0	0	3	1	3	1	3	1	1	0	3	0	2	1	1	1	0	3	3	0	0	1	0	94	1
406	0	27	1	1	3	2	3	2	1	0	0	0	0	1	1	2	0	1	2	70	1.68	110	60	110/60	0	0	0	0	1	0	0	0	0	0	1	0	0	0	0	0	0	0	0	0	0	0	1	81	1
407	0	32	0	1	1	3	3	5	2	0	0	0	4	2	1	2	0	3	1	91.5	1.81	120	80	120/80	0	0	3	1	3	1	2	0	1	0	3	0	2	1	1	1	0	2	2	0	0	1	0	100	1
408	0	33	1	1	3	3	3	1	2	1	0	0	0	2	1	2	0	3	2	76	1.61	100	80	100/80	0	0	2	0	3	1	2	0	0	0	2	0	2	1	0	0	0	2	2	0	0	1	0	82	1
409	0	28	1	1	3	3	3	1	1	0	0	0	0	1	1	2	0	3	2	53.4	1.54	110	80	110/80	0	0	1	0	1	0	1	0	0	0	0	0	1	0	0	0	0	0	0	0	0	0	1	74	0
410	0	35	1	1	1	3	3	2	2	1	0	0	0	1	1	2	0	1	2	73	1.68	120	80	120/80	0	0	2	0	2	0	1	0	0	0	2	0	1	0	0	0	0	0	0	0	0	0	1	85	1
411	0	38	1	1	3	3	3	1	1	0	0	0	0	1	0	1	1	1	2	87	1.72	120	70	120/70	0	0	2	0	2	0	2	0	0	0	1	0	1	0	0	0	0	0	0	0	0	0	1	97	1
412	0	42	0	1	3	2	3	5	2	0	0	0	4	1	0	2	0	3	1	79.9	1.75	100	60	100/60	0	0	1	0	1	0	0	0	0	0	1	0	0	0	0	0	0	0	0	0	0	0	1	95	1
413	0	35	0	1	1	3	3	1	2	0	0	0	4	1	0	2	0	3	2	61	1.59	100	60	100/60	0	0	1	0	1	0	1	0	1	0	1	0	1	0	1	1	0	0	0	0	0	0	1	71	0
414	0	39	1	1	1	3	3	5	2	0	0	0	0	1	0	2	0	3	2	62.7	1.57	110	70	110/70	0	0	0	0	1	0	0	0	0	0	1	0	0	0	0	0	0	0	0	0	0	0	1	84	1
415	0	36	1	1	1	3	3	1	1	0	0	0	0	2	0	2	0	3	2	59.9	1.64	120	80	120/80	0	0	1	0	1	0	1	0	0	0	0	0	1	0	0	0	0	0	0	0	0	0	1	77	0
416	0	34	1	1	3	3	3	1	1	0	0	0	1	1	0	2	0	3	2	56.3	1.57	100	80	100/80	0	0	1	0	1	0	1	0	0	0	0	0	1	0	0	0	0	0	0	0	0	0	1	74	0
417	0	30	1	1	3	2	3	1	1	0	0	0	1	1	1	2	0	3	1	77.2	1.49	120	70	120/70	0	0	2	0	2	0	2	0	0	0	2	0	1	0	1	1	0	0	0	0	0	0	1	99	1
418	0	33	1	1	3	3	3	1	2	1	0	0	0	1	0	1	0	3	1	73.5	1.66	110	70	110/70	0	0	2	0	2	0	1	0	0	0	2	0	1	0	0	0	0	0	0	0	0	0	1	85	1
419	0	33	1	1	3	3	3	2	3	0	0	0	0	1	0	2	0	3	2	60	1.57	100	80	100/80	0	0	2	0	2	0	2	0	0	0	1	0	1	0	0	0	0	0	0	0	0	0	1	105	1
420	0	36	1	1	3	3	3	1	1	0	0	0	0	2	0	2	0	3	2	59	1.64	120	60	120/60	0	0	1	0	1	0	1	0	0	0	1	0	1	0	0	0	0	0	0	0	0	0	1	68	0
421	0	27	1	2	3	3	3	2	2	0	0	0	0	1	1	2	0	1	2	59.8	1.68	110	60	110/60	0	0	1	0	1	0	1	0	0	0	1	0	1	0	0	0	0	0	0	0	0	0	1	76	0
422	0	31	1	1	3	3	3	2	2	0	0	0	0	1	0	2	0	3	2	62	1.65	100	60	100/60	0	0	1	0	1	0	1	0	0	0	0	0	1	0	0	0	0	0	0	0	0	0	1	70	0
423	0	27	1	1	3	3	3	1	1	0	0	0	0	2	0	2	0	3	2	48	1.54	90	60	90/60	0	0	0	0	0	0	0	0	0	0	0	0	0	0	0	0	0	0	0	0	0	0	1	63	0
424	1	47	1	1	3	1	2	2	3	1	0	0	0	1	1	2	0	1	2	67	1.54	120	80	120/80	0	0	3	1	3	1	2	0	0	0	2	0	2	1	0	0	0	2	2	0	0	1	0	88	1
425	1	47	1	1	2	1	2	1	1	1	0	0	0	2	1	1	0	3	2	90	1.68	140	120	140/120	1	1	4	1	4	1	4	1	2	1	4	0	3	1	3	3	0	4	4	0	0	1	0	100	1
426	1	57	1	1	1	1	2	2	3	1	0	0	1	1	1	2	0	1	2	65	1.5	120	80	120/80	0	0	4	1	4	1	3	1	1	0	4	0	3	1	1	1	0	3	3	0	0	1	0	85	1
427	1	47	1	1	3	1	2	2	3	0	0	0	0	2	1	2	1	3	2	51.5	1.52	120	80	120/80	0	0	0	0	0	0	0	0	0	0	0	0	0	0	0	0	0	0	0	0	0	0	1	76	0
428	1	56	1	1	1	1	3	2	2	1	0	0	0	2	1	1	0	3	2	77.5	1.62	110	70	110/70	0	0	2	0	2	0	2	0	0	0	2	0	1	0	0	0	0	0	0	0	0	0	1	93	1
429	1	58	1	1	3	1	2	2	3	0	0	0	0	1	0	2	0	1	2	59.9	1.62	110	70	110/70	0	0	1	0	2	0	1	0	0	0	1	0	1	0	0	0	0	0	0	0	0	0	1	83	1
430	1	55	1	1	3	1	2	1	2	1	1	0	1	1	1	1	0	3	2	87.5	1.57	120	80	120/80	0	0	4	1	4	1	4	1	0	0	3	0	3	1	1	1	0	3	3	0	0	1	0	103	1
431	1	30	1	1	2	1	2	1	2	0	0	0	0	1	0	2	0	3	2	72.3	1.56	120	80	120/80	0	0	1	0	1	0	0	0	0	0	1	0	0	0	0	0	0	0	0	0	0	0	1	86	1
432	1	54	1	1	3	1	2	3	2	1	0	0	0	2	1	1	0	1	2	93	1.68	140	100	140/100	1	1	5	1	5	1	5	1	3	1	3	1	4	1	3	3	1	5	6	1	1	0	0	111	1
433	1	53	1	1	3	1	2	4	2	0	0	1	0	1	1	2	0	1	2	53.8	1.5	100	80	100/80	0	0	1	0	1	0	1	0	0	0	1	0	0	0	0	0	0	0	0	0	0	0	1	91	1
434	1	48	1	1	3	1	2	2	2	1	0	0	0	2	0	2	0	1	2	64	1.55	120	80	120/80	0	0	3	1	3	1	2	0	0	0	2	0	2	1	0	0	0	2	2	0	0	1	0	87	1
435	1	62	1	1	3	1	3	4	2	1	1	0	0	1	1	1	0	3	2	70.8	1.46	150	80	150/80	1	1	4	1	4	1	4	1	1	0	2	0	3	1	2	2	1	3	4	0	0	1	0	99	1
436	1	34	1	1	3	1	2	5	2	0	0	0	0	1	0	2	0	3	2	65	1.57	100	70	100/70	0	0	1	0	2	0	1	0	0	0	1	0	1	0	0	0	0	0	0	0	0	0	1	80	1
437	1	35	1	2	2	1	2	1	3	0	0	0	0	1	0	2	0	1	2	53.5	1.53	90	60	90/60	0	0	0	0	1	0	0	0	0	0	1	0	0	0	0	0	0	0	0	0	0	0	1	80	1
438	1	45	1	1	1	1	2	2	2	0	0	0	0	1	1	2	0	3	1	53.8	1.54	90	60	90/60	0	0	0	0	0	0	0	0	0	0	0	0	0	0	0	0	0	0	0	0	0	0	1	72	0
439	1	33	1	1	1	1	2	2	2	0	0	0	0	2	0	2	0	3	2	60	1.53	100	60	100/60	0	0	1	0	1	0	1	0	0	0	1	0	1	0	0	0	0	0	0	0	0	0	1	76	0
440	1	37	1	1	3	2	3	2	3	0	0	0	0	2	0	2	0	3	2	64.3	1.58	100	60	100/60	0	0	1	0	2	0	1	0	0	0	2	0	1	0	0	0	0	0	0	0	0	0	1	80	1
441	1	37	1	1	3	1	2	1	2	0	0	0	0	1	0	2	0	3	2	85	1.59	130	80	130/80	0	0	3	1	3	1	3	1	1	0	2	0	2	1	2	2	0	3	3	0	0	1	0	89	1
442	1	58	1	1	2	1	3	1	2	1	0	0	0	2	1	1	0	3	2	65	1.47	130	90	130/90	1	0	2	0	2	0	2	0	1	0	2	0	1	0	1	1	0	0	0	0	0	0	1	100	1
443	1	33	1	1	2	1	2	5	2	0	0	0	0	2	1	2	0	3	3	53.2	1.47	90	60	90/60	0	0	1	0	1	0	1	0	0	0	0	0	1	0	0	0	0	0	0	0	0	0	1	75	0
444	1	39	1	1	3	1	2	5	2	1	0	0	0	1	1	2	0	3	2	98	1.68	100	80	100/80	0	0	4	1	4	1	4	1	2	1	3	1	3	1	2	2	1	5	6	1	1	0	0	110	1
445	1	49	1	1	1	1	3	2	3	0	0	0	0	2	1	2	0	3	2	55	1.57	120	80	120/80	0	0	0	0	0	0	0	0	0	0	0	0	0	0	0	0	0	0	0	0	0	0	1	74.5	0
446	1	31	1	2	3	1	2	2	2	0	0	0	0	2	1	2	0	3	2	68	1.63	100	70	100/70	0	0	1	0	1	0	1	0	0	0	1	0	1	0	0	0	0	0	0	0	0	0	1	75	0
447	1	38	1	1	2	1	2	1	2	0	0	0	1	1	1	2	0	1	2	70.6	1.57	130	90	130/90	1	0	3	1	3	1	3	1	1	0	1	0	2	1	0	0	0	3	3	0	0	1	0	97	1
448	1	51	1	1	3	1	2	2	3	0	0	0	0	2	1	2	0	3	2	95.5	1.77	120	70	120/70	0	0	1	0	1	0	1	0	0	0	1	0	0	0	1	1	0	0	0	0	0	0	1	101	1
449	1	32	1	1	2	1	2	5	3	0	0	0	0	2	1	2	0	3	2	73	1.64	120	80	120/80	0	0	0	0	1	0	0	0	0	0	1	0	0	0	0	0	0	0	0	0	0	0	1	84	1
450	1	52	1	1	2	1	3	2	2	0	0	0	0	2	0	2	0	3	2	78.3	1.62	120	70	120/70	0	0	2	0	2	0	2	0	0	0	1	0	1	0	0	0	0	0	0	0	0	0	1	94	1
451	1	52	1	1	2	1	3	2	2	1	0	0	0	2	1	2	0	1	2	88.3	1.56	160	100	160/100	1	1	2	0	2	0	2	0	1	0	2	0	1	0	2	2	0	0	0	0	0	0	1	91	1
452	1	34	1	2	2	1	3	2	2	0	0	0	0	2	1	2	0	1	2	77.4	1.72	120	80	120/80	0	0	2	0	2	0	2	0	1	0	2	0	2	0	1	1	0	0	0	0	0	0	1	78	0
453	1	36	1	1	3	1	2	5	2	0	0	0	0	2	1	2	0	1	2	62	1.57	120	90	120/90	0	0	0	0	0	0	0	0	0	0	0	0	0	0	0	0	0	0	0	0	0	0	1	79	0
454	1	23	1	1	2	1	3	1	1	0	0	0	0	2	1	2	0	1	2	67.6	1.54	100	80	100/80	0	0	1	0	2	0	1	0	0	0	1	0	1	0	0	0	0	0	0	0	0	0	1	83	1
455	1	42	1	1	4	1	3	5	2	0	0	0	0	1	1	2	0	3	2	76.6	1.58	110	80	110/80	0	0	4	1	4	1	4	1	1	0	3	0	3	1	2	2	0	3	3	0	0	1	0	93	1
456	1	41	1	1	3	3	3	1	1	1	0	0	0	2	0	1	0	3	2	99	1.51	120	80	120/80	0	0	2	0	2	0	2	0	0	0	2	0	1	0	1	1	0	0	0	0	0	0	1	113	1
457	1	38	1	1	3	1	2	5	2	0	0	0	0	1	0	2	0	3	2	90	1.63	130	80	130/80	0	0	2	0	2	0	2	0	1	0	2	0	1	0	2	2	0	0	0	0	0	0	1	98	1
458	0	33	0	1	2	2	3	1	2	0	0	0	4	2	0	2	0	3	2	89	1.79	120	80	120/80	0	0	3	1	3	1	2	0	1	0	1	0	2	1	1	1	0	2	2	0	0	1	0	91	0
459	1	47	1	1	3	1	2	2	3	1	1	0	0	1	1	1	1	2	2	79	1.57	140	80	140/80	1	0	4	1	4	1	4	1	3	1	3	0	3	1	2	2	1	4	5	0	0	1	0	89	1
460	0	34	1	1	3	2	3	2	3	1	0	0	0	2	0	2	1	1	2	78	1.73	130	80	130/80	0	0	2	0	2	0	2	0	1	0	2	0	2	0	1	1	0	0	0	0	0	0	1	79	0
461	0	29	1	1	1	2	3	2	1	0	0	0	0	2	0	2	0	3	2	78	1.62	120	70	120/70	0	0	0	0	0	0	0	0	0	0	0	0	0	0	0	0	0	0	0	0	0	0	1	68	0
462	0	51	1	1	3	2	2	2	3	1	1	1	1	1	1	1	1	2	2	66	1.42	140	90	140/90	1	1	3	1	4	1	3	1	2	1	3	0	3	1	3	3	1	4	5	0	0	1	0	82	1
463	1	31	1	1	1	1	2	1	2	0	0	1	0	2	0	2	0	1	2	68.5	1.86	130	90	130/90	1	0	1	0	1	0	1	0	1	0	0	0	1	0	0	0	0	0	0	0	0	0	1	69	0
464	1	41	1	1	2	1	3	5	1	0	0	0	0	2	0	2	0	3	2	74	1.57	120	80	120/80	0	0	1	0	2	0	1	0	0	0	1	0	1	0	1	1	0	0	0	0	0	0	1	83	1
465	1	56	1	2	2	1	2	2	2	1	0	1	0	1	1	1	1	3	3	82	1.69	130	90	130/90	1	0	4	1	4	1	4	1	2	1	3	0	3	1	1	1	0	4	4	0	0	1	0	91	1
466	0	49	1	1	2	2	3	2	3	1	0	0	0	1	0	1	0	3	2	69	1.82	140	80	140/80	1	0	1	0	1	0	1	0	1	0	1	0	1	0	0	0	0	0	0	0	0	0	1	64	0
467	1	52	1	1	3	1	2	2	3	1	1	1	0	1	1	1	0	3	2	82	1.79	120	90	120/90	0	0	4	1	4	1	3	1	2	1	2	0	3	1	1	1	0	4	4	0	0	1	0	87	1
468	1	47	1	1	3	1	2	1	1	0	0	0	0	2	1	2	0	3	2	78	1.65	120	80	120/80	0	0	0	0	0	0	0	0	0	0	0	0	0	0	0	0	0	0	0	0	0	0	1	64	0
469	0	31	0	1	1	3	3	1	1	0	0	0	4	2	0	2	0	3	2	86	1.78	130	70	130/70	0	0	0	0	0	0	0	0	0	0	0	0	0	0	0	0	0	0	0	0	0	0	1	81	0
470	1	36	1	1	2	1	3	2	3	0	0	0	0	2	1	1	0	3	3	79	1.39	120	70	120/70	0	0	3	1	3	1	3	1	1	0	2	0	2	1	2	2	0	3	3	0	0	1	0	102	1
471	1	33	1	1	3	1	2	1	1	0	0	0	0	2	0	2	0	3	2	57	1.51	120	70	120/70	0	0	0	0	0	0	0	0	0	0	0	0	0	0	0	0	0	0	0	0	0	0	1	71	0
472	0	37	1	1	2	1	2	2	3	1	0	1	0	1	1	2	0	3	2	76	1.39	130	90	130/90	1	0	3	1	4	1	3	1	2	1	3	0	3	1	2	2	0	4	4	0	0	1	0	84	1
473	0	47	1	2	1	3	3	2	2	0	0	1	0	2	0	2	0	1	2	68	1.64	130	70	130/70	0	0	0	0	0	0	0	0	0	0	0	0	0	0	0	0	0	0	0	0	0	0	1	77	0
474	1	52	1	1	3	1	2	2	3	1	1	0	0	1	1	2	0	3	2	74	1.56	150	90	150/90	1	1	3	1	3	1	2	0	1	0	2	0	2	1	2	2	1	2	3	0	0	1	0	87	1
475	0	39	1	1	1	3	3	5	1	0	0	0	0	1	0	2	0	3	2	68	1.7	120	80	120/80	0	0	2	0	2	0	2	0	1	0	1	0	2	0	1	1	0	0	0	0	0	0	1	73	0
476	1	37	1	1	2	1	2	5	1	0	0	0	0	2	0	2	0	1	2	56	1.57	130	70	130/70	0	0	1	0	1	0	1	0	0	0	0	0	1	0	0	0	0	0	0	0	0	0	1	68	0
477	1	49	1	1	2	1	3	2	3	1	1	0	0	2	1	1	0	1	3	91	1.69	140	100	140/100	1	1	4	1	4	1	4	1	2	1	3	0	3	1	3	3	1	4	5	0	0	1	0	97	1
478	1	47	1	1	3	1	3	2	2	1	1	0	0	2	1	1	0	3	2	89	1.72	140	70	140/70	1	0	4	1	4	1	4	1	3	1	3	0	3	1	2	2	1	4	5	0	0	1	0	97	1
479	0	51	1	1	1	3	3	2	2	1	0	0	0	1	1	1	0	3	3	84	1.61	130	90	130/90	1	0	3	1	3	1	3	1	1	0	2	0	2	1	1	1	0	3	3	0	0	1	0	94	1
480	1	31	0	1	2	1	2	1	1	0	0	0	4	2	0	2	0	1	2	70	1.72	120	90	120/90	0	0	0	0	0	0	0	0	0	0	0	0	0	0	0	0	0	0	0	0	0	0	1	83	0
481	0	31	0	2	2	2	2	1	1	0	0	0	4	2	0	2	0	3	3	89	1.75	120	70	120/70	0	0	1	0	1	0	0	0	0	0	1	0	0	0	0	0	0	0	0	0	0	0	1	96	1
482	1	48	1	1	3	1	2	2	2	0	0	0	0	2	0	2	0	1	3	69	1.57	120	80	120/80	0	0	1	0	1	0	1	0	0	0	0	0	1	0	0	0	0	0	0	0	0	0	1	74	0
483	0	29	1	1	1	2	3	1	1	0	0	0	0	2	0	2	0	3	2	79	1.69	120	70	120/70	0	0	0	0	0	0	0	0	0	0	0	0	0	0	0	0	0	0	0	0	0	0	1	69	0
484	0	35	1	1	3	3	3	2	2	0	0	0	0	2	0	2	0	3	3	67	1.6	120	70	120/70	0	0	1	0	1	0	1	0	0	0	0	0	1	0	0	0	0	0	0	0	0	0	1	74	0
485	0	48	1	1	4	3	2	1	3	1	0	1	0	1	0	1	1	1	3	70	1.7	130	70	130/70	0	0	1	0	1	0	1	0	0	0	1	0	1	0	0	0	0	0	0	0	0	0	1	68	0
486	0	42	1	1	3	2	3	3	2	1	1	0	0	2	1	1	1	3	2	82	1.82	120	70	120/70	0	0	3	1	3	1	3	1	0	0	1	0	3	0	0	0	0	2	2	0	0	1	0	79	0
487	1	32	1	1	3	1	3	4	2	0	0	0	0	2	0	2	0	1	2	68	1.61	130	70	130/70	0	0	2	0	2	0	2	0	1	0	1	0	2	0	1	1	0	0	0	0	0	0	1	78	0
488	1	47	1	1	1	2	2	2	3	1	0	1	0	1	0	1	0	3	3	74	1.7	130	80	130/80	0	0	2	0	2	0	2	0	0	0	1	0	2	0	0	0	0	0	0	0	0	0	1	63	0
489	0	58	1	1	3	2	2	4	2	1	1	1	0	1	1	1	1	3	2	79	1.49	130	90	130/90	1	0	4	1	4	1	4	1	3	1	3	0	3	1	2	2	1	4	5	0	0	1	0	92	1
490	1	50	1	1	3	1	2	2	2	0	0	0	0	2	0	2	0	1	2	72	1.53	110	70	110/70	0	0	1	0	1	0	1	0	0	0	1	0	0	0	1	1	0	0	0	0	0	0	1	95	1
491	0	25	1	1	2	3	3	1	1	0	0	0	1	2	0	1	0	3	2	68.5	1.65	90	60	90/60	0	0	2	0	2	0	1	0	0	0	1	0	1	0	0	0	0	0	0	0	0	0	1	86	1
492	0	28	1	1	1	2	3	1	2	0	0	0	0	2	0	2	0	3	2	62	1.59	100	60	100/60	0	0	2	0	2	0	1	0	0	0	1	0	1	0	0	0	0	0	0	0	0	0	1	85	1
493	1	26	1	2	3	1	2	1	1	0	0	0	0	2	1	2	0	3	2	75	1.67	110	70	110/70	0	0	1	0	1	0	1	0	0	0	1	0	0	0	0	0	0	0	0	0	0	0	1	98	1
494	0	40	1	2	3	2	2	2	2	0	0	0	0	2	0	2	0	3	2	59	1.66	100	80	100/80	0	0	0	0	0	0	0	0	0	0	0	0	0	0	0	0	0	0	0	0	0	0	1	77	0
495	1	31	1	1	3	1	2	1	2	0	0	0	0	1	1	2	0	3	2	59.6	1.58	120	80	120/80	0	0	1	0	2	0	1	0	0	0	2	0	1	0	0	0	0	0	0	0	0	0	1	80	1
496	1	25	1	1	2	1	2	1	1	0	0	0	0	2	0	2	0	3	2	62.3	1.64	130	90	130/90	1	0	2	0	2	0	2	0	1	0	1	0	2	0	0	0	0	0	0	0	0	0	1	75	0
497	0	24	1	1	3	2	2	1	1	0	0	1	0	2	1	2	0	1	2	46	1.65	100	60	100/60	0	0	1	0	1	0	1	0	0	0	0	0	1	0	0	0	0	0	0	0	0	0	1	63	0
498	0	27	1	1	2	3	3	1	1	0	0	0	0	1	0	2	0	3	2	59	1.65	120	80	120/80	0	0	1	0	1	0	1	0	1	0	1	0	1	0	1	1	0	0	0	0	0	0	1	77	0
499	1	36	1	1	3	1	2	2	1	0	0	0	0	2	1	2	0	3	2	85.5	1.63	110	80	110/80	0	0	2	0	2	0	2	0	0	0	2	0	1	0	1	1	0	0	0	0	0	0	1	103	1
500	1	22	1	1	2	1	2	1	1	0	0	0	0	2	0	2	0	1	2	53.3	1.65	110	70	110/70	0	0	2	0	2	0	2	0	0	0	1	0	2	0	0	0	0	0	0	0	0	0	1	75	0
501	1	34	1	1	1	1	2	5	2	0	0	0	0	2	1	2	0	3	2	59	1.5	110	70	110/70	0	0	3	1	4	1	3	1	2	1	3	1	3	1	1	1	0	5	5	0	1	0	0	83	1
502	0	39	1	1	2	2	3	1	1	0	0	0	0	1	0	2	0	3	2	60	1.63	110	80	110/80	0	0	1	0	2	0	1	0	0	0	1	0	1	0	0	0	0	0	0	0	0	0	1	80	1
503	1	59	1	1	1	1	3	2	3	0	0	0	0	2	0	2	0	1	2	66	1.49	100	60	100/60	0	0	3	1	3	1	3	1	0	0	2	0	2	1	0	0	0	3	3	0	0	1	0	92	1
504	1	37	1	1	2	2	2	2	2	0	1	0	1	1	1	2	0	1	2	52.2	1.65	110	70	110/70	0	0	2	0	3	1	2	0	0	0	2	0	2	1	0	0	0	2	2	0	0	1	0	83	1
505	1	46	1	1	3	1	2	2	2	0	0	0	0	1	1	2	0	1	2	49	1.55	110	70	110/70	0	0	1	0	2	0	1	0	0	0	2	0	1	0	0	0	0	0	0	0	0	0	1	80	1
506	1	23	1	1	3	1	2	2	1	0	0	0	0	1	1	2	0	3	2	57	1.5	100	80	100/80	0	0	3	1	3	1	2	0	1	0	3	0	2	1	1	1	0	2	2	0	0	1	0	86	1
507	1	29	1	1	3	1	2	1	3	0	0	0	0	2	1	2	0	3	2	50	1.5	100	80	100/80	0	0	1	0	1	0	1	0	0	0	1	0	1	0	0	0	0	0	0	0	0	0	1	77	0
508	1	23	1	1	2	1	2	1	2	0	0	0	0	1	1	2	0	1	3	77	1.72	100	80	100/80	0	0	2	0	2	0	2	0	0	0	2	0	1	0	0	0	0	0	0	0	0	0	1	91	1
509	1	48	1	1	3	1	2	1	2	1	0	0	0	2	1	2	0	1	2	63	1.64	120	80	120/80	0	0	3	1	3	1	2	0	0	0	2	0	2	1	0	0	0	2	2	0	0	1	0	85	1
510	0	26	1	1	3	2	3	1	1	0	0	1	0	1	0	1	0	3	2	70.5	1.63	110	80	110/80	0	0	0	0	1	0	0	0	0	0	1	0	0	0	0	0	0	0	0	0	0	0	1	84	1
511	1	39	1	1	3	1	2	1	3	0	0	0	0	2	0	2	0	3	3	62.4	1.65	110	90	110/90	0	0	1	0	2	0	1	0	0	0	1	0	1	0	0	0	0	0	0	0	0	0	1	81	1
512	0	33	1	1	3	3	3	1	2	0	0	0	0	1	0	2	0	3	1	67	1.55	100	80	100/80	0	0	1	0	1	0	1	0	0	0	1	0	0	0	0	0	0	0	0	0	0	0	1	106	1
513	1	44	1	1	1	1	2	2	2	1	0	0	0	1	1	1	0	3	2	65	1.59	120	80	120/80	0	0	4	1	4	1	4	1	1	0	2	1	3	1	0	0	0	4	4	0	0	1	0	89	1
514	0	37	1	1	3	2	2	1	2	0	0	0	0	1	0	2	1	3	2	73	1.7	100	70	100/70	0	0	2	0	2	0	2	0	0	0	1	0	1	0	0	0	0	0	0	0	0	0	1	89	1
515	0	33	1	1	3	2	3	5	2	0	0	0	1	1	1	2	0	3	2	71	1.66	120	70	120/70	0	0	2	0	2	0	1	0	0	0	2	0	1	0	0	0	0	0	0	0	0	0	1	85	1
516	0	35	1	1	3	3	3	2	2	0	0	0	0	2	1	2	0	3	2	95	1.8	120	80	120/80	0	0	2	0	2	0	2	0	0	0	2	0	1	0	0	0	0	0	0	0	0	0	1	99	1
517	1	26	1	1	3	1	2	5	2	0	0	0	0	2	1	2	0	3	2	66	1.65	110	70	110/70	0	0	1	0	2	0	1	0	0	0	2	0	1	0	0	0	0	0	0	0	0	0	1	80	1
518	1	51	0	1	2	1	3	2	2	0	0	0	4	2	0	2	0	3	2	84	1.65	120	80	120/80	0	0	2	0	2	0	2	0	1	0	2	0	1	0	2	2	0	0	0	0	0	0	1	109	1
519	1	30	1	1	3	1	3	2	3	0	0	0	0	1	1	2	0	3	2	61	1.56	110	60	110/60	0	0	0	0	0	0	0	0	0	0	0	0	0	0	0	0	0	0	0	0	0	0	1	79	0
520	1	48	1	1	3	1	2	4	2	0	0	0	0	2	0	2	0	3	2	64	1.61	100	80	100/80	0	0	2	0	2	0	2	0	0	0	1	0	1	0	0	0	0	0	0	0	0	0	1	95	1
521	1	39	1	1	3	1	3	1	1	0	0	0	0	2	0	2	0	3	2	67	1.74	120	80	120/80	0	0	1	0	1	0	1	0	0	0	1	0	0	0	0	0	0	0	0	0	0	0	1	90	1
522	0	32	1	1	3	3	3	1	1	0	0	0	0	2	0	2	0	1	2	63	1.63	110	60	110/60	0	0	2	0	2	0	2	0	0	0	1	0	1	0	0	0	0	0	0	0	0	0	1	89	1
523	1	32	1	1	3	1	2	5	2	0	0	0	0	2	0	2	0	3	2	66	1.59	110	70	110/70	0	0	3	1	3	1	3	1	1	0	3	0	2	1	1	1	0	3	3	0	0	1	0	96	1
524	0	55	1	1	3	3	3	3	2	1	0	0	0	2	1	2	0	1	3	85	1.6	150	100	150/100	1	1	2	0	2	0	2	0	1	0	2	0	1	0	2	2	0	0	0	0	0	0	1	90	1
525	1	55	1	1	3	1	2	2	3	0	0	0	0	2	1	2	0	1	2	43	1.55	120	80	120/80	0	0	0	0	0	0	0	0	0	0	0	0	0	0	0	0	0	0	0	0	0	0	1	69	0
526	0	37	1	1	1	3	3	2	2	0	0	0	1	1	0	2	0	1	2	87	1.82	90	60	90/60	0	0	2	0	2	0	2	0	1	0	2	0	1	0	1	1	0	0	0	0	0	0	1	95	1
527	0	24	1	1	4	3	3	1	1	0	0	0	0	2	1	1	0	3	3	66	1.61	100	70	100/70	0	0	1	0	1	0	1	0	0	0	0	0	1	0	0	0	0	0	0	0	0	0	1	78	0
528	1	25	1	1	4	1	3	2	1	0	0	0	0	1	0	2	0	1	2	63	1.66	100	60	100/60	0	0	1	0	2	0	1	0	0	0	1	0	1	0	0	0	0	0	0	0	0	0	1	81	1
529	1	49	1	1	3	1	2	2	3	0	0	0	0	2	1	2	0	3	2	68	1.54	100	70	100/70	0	0	1	0	2	0	1	0	0	0	2	0	1	0	0	0	0	0	0	0	0	0	1	80	1
530	0	31	1	1	3	2	3	2	2	0	0	0	0	2	0	2	0	3	1	70	1.65	110	70	110/70	0	0	2	0	3	1	2	0	1	0	3	0	2	1	1	1	0	2	2	0	0	1	0	82	1
531	1	54	1	1	3	1	3	1	2	0	0	0	0	1	0	1	0	3	2	54	1.49	120	80	120/80	0	0	0	0	0	0	0	0	0	0	0	0	0	0	0	0	0	0	0	0	0	0	1	79	0
532	1	30	1	1	2	1	2	1	2	0	0	0	0	1	0	2	0	3	2	52	1.58	90	70	90/70	0	0	1	0	1	0	1	0	0	0	1	0	1	0	0	0	0	0	0	0	0	0	1	70	0
533	0	32	1	1	3	3	3	2	3	0	0	0	0	2	1	2	0	1	2	72	1.66	120	80	120/80	0	0	2	0	2	0	2	0	0	0	2	0	1	0	0	0	0	0	0	0	0	0	1	91	1
534	1	51	1	1	3	1	3	2	2	1	0	1	0	1	0	1	0	1	2	62	1.56	130	60	130/60	0	0	3	1	3	1	2	0	0	0	2	0	2	1	0	0	0	2	2	0	0	1	0	88	1
535	1	35	1	1	3	1	3	4	3	0	0	0	0	1	0	1	0	1	2	73	1.6	120	80	120/80	0	0	2	0	2	0	2	0	1	0	2	0	1	0	1	1	0	0	0	0	0	0	1	96	1
536	0	22	1	1	3	2	3	1	1	0	0	0	0	2	0	2	0	3	2	57	1.52	120	80	120/80	0	0	2	0	2	0	2	0	1	0	2	0	2	0	1	1	0	0	0	0	0	0	1	78	0
537	1	37	1	1	1	1	2	2	2	0	0	0	1	1	0	2	0	3	2	63.3	1.63	110	70	110/70	0	0	2	0	2	0	2	0	1	0	1	0	2	0	1	1	0	0	0	0	0	0	1	60	0
538	1	37	1	1	4	1	2	5	2	0	0	0	1	2	1	2	0	1	2	55	1.53	90	60	90/60	0	0	1	0	1	0	1	0	0	0	0	0	1	0	0	0	0	0	0	0	0	0	1	79	0
539	0	28	1	1	3	2	3	1	1	0	0	0	0	2	1	2	0	3	2	59	1.57	100	70	100/70	0	0	2	0	2	0	1	0	0	0	1	0	1	0	0	0	0	0	0	0	0	0	1	88	1
540	1	60	1	1	3	1	3	2	4	1	0	1	0	1	1	1	0	1	2	97	1.58	130	70	130/70	0	0	5	1	5	1	5	1	1	0	3	1	4	1	2	2	1	4	5	0	0	1	0	120	1
541	0	33	1	1	1	3	3	2	2	0	0	0	0	1	1	2	0	1	2	84	1.79	100	70	100/70	0	0	2	0	2	0	2	0	0	0	2	0	1	0	0	0	0	0	0	0	0	0	1	96	1
542	0	35	1	1	1	3	3	1	1	0	0	0	0	2	0	2	0	1	2	62	1.62	110	70	110/70	0	0	2	0	2	0	1	0	0	0	2	0	1	0	0	0	0	0	0	0	0	0	1	85	1
543	0	29	1	1	1	3	3	1	1	0	0	0	0	2	0	2	0	3	1	56.5	1.63	90	60	90/60	0	0	0	0	0	0	0	0	0	0	0	0	0	0	0	0	0	0	0	0	0	0	1	77	0
544	1	55	1	1	3	1	3	2	2	1	0	1	1	1	1	1	0	1	2	78	1.59	130	70	130/70	0	0	2	0	2	0	2	0	0	0	2	0	1	0	1	1	0	0	0	0	0	0	1	102	1
545	0	29	1	1	1	3	3	2	2	0	0	0	0	1	0	2	0	3	2	72	1.75	120	80	120/80	0	0	1	0	1	0	1	0	0	0	1	0	0	0	0	0	0	0	0	0	0	0	1	89	1
546	1	54	1	1	1	1	3	1	1	0	0	0	1	2	1	2	0	1	2	53	1.48	110	70	110/70	0	0	2	0	2	0	1	0	0	0	1	0	1	0	0	0	0	0	0	0	0	0	1	85	1
547	1	52	1	1	3	1	2	1	2	0	0	0	1	2	1	1	0	1	2	75	1.64	110	80	110/80	0	0	2	0	2	0	2	0	0	0	1	0	1	0	0	0	0	0	0	0	0	0	1	99	1
548	1	37	1	1	3	1	3	2	3	0	0	0	0	2	1	2	0	3	2	62	1.68	100	60	100/60	0	0	0	0	0	0	0	0	0	0	0	0	0	0	0	0	0	0	0	0	0	0	1	77	0
549	1	47	1	1	1	1	2	2	1	0	0	0	0	1	0	2	0	1	2	63	1.63	120	70	120/70	0	0	0	0	1	0	0	0	0	0	1	0	0	0	0	0	0	0	0	0	0	0	1	83	1
550	1	49	1	1	1	1	2	2	3	0	0	0	0	2	1	2	0	1	2	82	1.57	110	70	110/70	0	0	1	0	1	0	1	0	0	0	1	0	0	0	1	1	0	0	0	0	0	0	1	102	1
551	0	28	1	1	1	3	2	1	1	0	0	0	0	1	1	1	0	3	1	81	1.65	110	70	110/70	0	0	3	1	3	1	3	1	1	0	3	0	2	1	1	1	0	3	3	0	0	1	0	92	1
552	0	31	1	1	2	3	3	1	1	0	0	0	0	1	0	2	0	3	2	66	1.68	120	80	120/80	0	0	0	0	1	0	0	0	0	0	1	0	0	0	0	0	0	0	0	0	0	0	1	82	1
553	0	31	1	1	3	3	3	2	2	0	0	0	1	2	0	2	0	1	2	78	1.6	110	60	110/60	0	0	1	0	1	0	1	0	0	0	1	0	0	0	1	1	0	0	0	0	0	0	1	99	1
554	1	34	1	1	3	1	2	4	2	0	0	0	0	2	0	2	0	3	2	71.3	1.58	140	80	140/80	1	0	2	0	2	0	1	0	1	0	1	0	1	0	0	0	0	0	0	0	0	0	1	87	1
555	0	38	1	1	2	4	3	2	2	0	0	0	1	2	1	2	1	3	2	104.1	1.69	140	95	140/95	1	1	5	1	5	1	5	1	2	1	3	0	4	1	3	3	0	4	4	0	0	1	0	108	1
556	1	34	1	1	3	1	2	1	1	0	0	0	0	2	1	1	0	1	2	68	1.61	120	70	120/70	0	0	1	0	2	0	1	0	0	0	1	0	1	0	0	0	0	0	0	0	0	0	1	80	1
557	1	41	1	1	1	1	3	2	2	0	0	1	0	2	1	1	0	3	3	81	1.63	140	100	140/100	1	1	4	1	4	1	4	1	3	1	3	1	3	1	3	3	1	5	6	1	1	0	0	94	1
558	0	23	1	1	2	2	3	1	1	0	0	0	0	2	1	2	0	3	3	63	1.57	100	60	100/60	0	0	1	0	1	0	1	0	0	0	0	0	1	0	0	0	0	0	0	0	0	0	1	69	0
559	0	30	1	1	3	3	3	2	2	0	0	0	0	2	1	2	1	2	3	69	1.71	120	80	120/80	0	0	2	0	2	0	2	0	0	0	0	0	2	0	0	0	0	0	0	0	0	0	1	70	0
560	0	30	1	1	1	2	3	2	1	0	0	1	0	2	1	1	0	3	2	112	1.6	140	95	140/95	1	1	4	1	4	1	4	1	2	1	3	1	3	1	3	3	1	5	6	1	1	0	0	127	1
561	1	31	1	2	2	1	3	2	3	0	0	0	0	2	1	2	0	1	2	74	1.68	120	70	120/70	0	0	1	0	1	0	1	0	0	0	1	0	0	0	0	0	0	0	0	0	0	0	1	89	1
562	1	47	0	2	2	2	3	2	2	0	0	0	4	2	1	2	0	1	3	74	1.6	100	70	100/70	0	0	1	0	0	0	0	0	0	0	0	0	0	0	0	0	0	0	0	0	0	0	1	89	0
563	0	30	1	1	2	3	2	2	1	0	0	0	0	2	1	2	0	1	3	68	1.57	100	80	100/80	0	0	0	0	0	0	0	0	0	0	0	0	0	0	0	0	0	0	0	0	0	0	1	70	0
564	1	48	1	1	2	2	2	2	2	0	0	0	0	2	1	2	0	3	3	51	1.6	100	80	100/80	0	0	0	0	0	0	0	0	0	0	0	0	0	0	0	0	0	0	0	0	0	0	1	61	0
565	1	52	0	2	2	1	3	1	2	0	0	0	4	2	1	1	0	3	3	74	1.73	100	70	100/70	0	0	0	0	0	0	0	0	0	0	0	0	0	0	0	0	0	0	0	0	0	0	1	81	0
566	1	28	0	1	3	1	2	2	2	0	0	0	4	2	0	2	1	2	2	81	1.69	100	80	100/80	0	0	1	0	1	0	0	0	0	0	0	0	0	0	0	0	0	0	0	0	0	0	1	93	0
567	1	41	0	2	2	1	2	2	2	0	0	0	4	1	1	2	1	3	1	107	1.73	140	100	140/100	1	1	5	1	5	1	5	1	2	1	4	0	4	1	3	3	0	4	4	0	0	1	0	112	1
568	1	26	0	1	2	1	2	2	2	0	0	0	4	1	1	2	1	3	1	81	1.61	160	100	160/100	1	1	4	1	4	1	3	1	3	1	3	1	3	1	3	3	1	5	6	1	1	0	0	100	1
569	1	42	1	1	1	1	2	2	2	0	0	0	0	1	1	2	0	1	3	87	1.72	130	80	130/80	0	0	3	1	3	1	3	1	1	0	3	0	2	1	1	1	0	3	3	0	0	1	0	100	1
570	1	37	0	2	2	1	3	2	2	1	0	0	4	1	1	1	0	1	3	105	1.8	140	90	140/90	1	1	3	1	3	1	3	1	2	1	2	1	2	1	2	2	1	5	6	1	1	0	0	106	1
571	1	24	0	1	3	1	2	1	1	0	0	0	4	1	0	2	0	3	3	81	1.71	100	80	100/80	0	0	3	1	3	1	3	1	1	0	3	0	2	1	1	1	0	3	3	0	0	1	0	103	1
572	1	49	1	1	2	1	2	2	2	0	0	0	0	1	1	2	0	1	3	64	1.63	120	80	120/80	0	0	3	1	3	1	3	1	2	1	2	1	3	0	1	1	0	4	4	0	0	1	0	74	0
573	1	38	1	1	1	3	2	4	2	0	0	0	0	1	1	2	0	1	3	80	1.63	120	80	120/80	0	0	3	1	3	1	3	1	1	0	3	0	2	1	2	2	0	3	3	0	0	1	0	95	1
574	1	35	1	1	3	1	3	2	2	1	1	1	0	1	1	1	0	1	1	72	1.6	140	100	140/100	1	1	5	1	5	1	5	1	2	1	4	0	4	1	2	2	1	4	5	0	0	1	0	93	1
575	1	32	0	2	1	1	2	1	1	0	0	0	4	1	1	2	0	2	3	70	1.69	110	80	110/80	0	0	0	0	0	0	0	0	0	0	0	0	0	0	0	0	0	0	0	0	0	0	1	82	0
576	0	38	1	1	2	2	3	4	2	1	0	0	0	2	1	1	0	1	2	73	1.76	140	100	140/100	1	1	4	1	4	1	4	1	1	0	3	0	3	1	1	1	0	3	3	0	0	1	0	89	1
577	0	47	1	2	2	1	3	2	2	0	1	0	0	1	1	1	0	3	3	91	1.62	160	120	160/120	1	1	4	1	4	1	4	1	3	1	3	0	3	1	3	3	1	4	5	0	0	1	0	107	1
578	1	54	0	1	2	2	3	1	2	0	0	0	4	2	1	2	0	3	3	64	1.51	120	80	120/80	0	0	0	0	0	0	0	0	0	0	0	0	0	0	0	0	0	0	0	0	0	0	1	82	0
579	1	36	0	1	1	1	3	2	1	0	0	0	4	2	1	2	1	3	3	92	1.85	120	80	120/80	0	0	3	1	3	1	3	1	1	0	3	0	2	1	1	1	0	3	3	0	0	1	0	105	1
580	1	27	1	1	2	1	2	2	2	0	0	0	0	2	1	2	0	3	3	67	1.69	120	80	120/80	0	0	3	1	3	1	2	0	0	0	1	0	2	1	0	0	0	2	2	0	0	1	0	87	1
581	1	34	1	1	2	1	3	2	2	0	0	0	0	2	1	2	0	1	3	61	1.6	120	80	120/80	0	0	2	0	3	1	2	0	1	0	3	0	2	1	1	1	0	2	2	0	0	1	0	80	1
582	1	47	1	2	2	1	3	1	1	0	0	0	0	2	1	2	0	1	2	82.3	1.63	100	70	100/70	0	0	1	0	1	0	1	0	0	0	1	0	0	0	1	1	0	0	0	0	0	0	1	90	1
583	1	30	1	1	2	1	3	1	1	0	0	0	0	2	0	2	1	3	3	87.1	1.63	120	80	120/80	0	0	3	1	3	1	3	1	1	0	3	0	2	1	2	2	0	3	3	0	0	1	0	89	1
584	0	29	1	1	1	2	3	1	1	0	0	0	0	2	0	2	0	1	2	61.2	1.7	120	80	120/80	0	0	0	0	0	0	0	0	0	0	0	0	0	0	0	0	0	0	0	0	0	0	1	68	0
585	0	40	1	1	2	4	3	2	2	0	0	0	0	1	1	2	0	1	2	68	1.59	120	80	120/80	0	0	0	0	0	0	0	0	0	0	0	0	0	0	0	0	0	0	0	0	0	0	1	79	0
586	1	33	1	1	1	4	3	1	1	0	0	0	0	1	1	2	0	3	1	86	1.6	130	90	130/90	1	0	4	1	4	1	4	1	2	1	3	0	3	1	3	2	0	4	4	0	0	1	0	98	1
587	0	29	1	1	3	3	3	1	1	0	0	1	1	1	1	1	0	3	3	74	1.6	130	95	130/95	1	0	4	1	4	1	4	1	2	1	3	0	3	1	1	1	0	4	4	0	0	1	0	89	1
588	0	28	1	1	4	3	3	1	1	0	0	0	0	2	1	2	0	1	1	81	1.7	100	70	100/70	0	0	0	0	0	0	0	0	0	0	0	0	0	0	0	0	0	0	0	0	0	0	1	64	0
589	1	52	1	2	2	2	3	3	3	0	1	1	1	1	1	1	0	1	3	89	1.58	160	90	160/90	1	1	5	1	5	1	5	1	2	1	4	0	4	1	3	3	1	4	5	0	0	1	0	101	1
590	1	58	1	2	2	2	3	2	2	0	0	1	1	1	1	1	0	1	3	80	1.55	130	100	130/100	1	0	3	1	3	1	3	1	2	1	2	0	2	1	2	2	0	4	4	0	0	1	0	91	1
591	1	65	1	1	2	1	3	3	2	0	0	0	0	2	1	2	0	1	3	63	1.51	110	60	110/60	0	0	1	0	1	0	1	0	0	0	1	0	1	0	0	0	0	0	0	0	0	0	1	53	0
592	1	68	1	1	2	1	3	2	2	1	1	1	0	1	1	1	0	1	3	91	1.62	160	90	160/90	1	1	4	1	4	1	4	1	3	1	3	0	3	1	3	3	1	4	5	0	0	1	0	93	1
593	1	31	0	1	2	1	2	1	1	0	0	0	4	2	1	1	0	3	3	80	1.83	150	90	150/90	1	1	3	1	3	1	3	1	2	1	3	0	2	1	2	2	0	4	4	0	0	1	0	106	1
594	0	30	0	2	1	3	3	2	1	0	0	0	4	2	0	2	1	3	2	74	1.7	120	80	120/80	0	0	0	0	0	0	0	0	0	0	0	0	0	0	0	0	0	0	0	0	0	0	1	83	0
595	1	54	0	2	2	2	3	2	2	1	1	1	4	2	1	1	1	3	1	118	1.71	120	80	120/80	0	0	4	1	4	1	4	1	2	1	3	0	3	1	2	2	1	4	5	0	0	1	0	124	1
596	0	30	1	1	1	4	3	2	2	0	0	0	0	2	1	2	0	1	2	61	1.6	120	80	120/80	0	0	1	0	1	0	1	0	0	0	0	0	1	0	0	0	0	0	0	0	0	0	1	70	0
597	1	39	0	2	2	1	3	1	1	1	0	0	4	2	1	1	0	2	2	71	1.74	130	100	130/100	1	0	4	1	4	1	4	1	2	1	4	0	3	1	1	1	0	4	4	0	0	1	0	107	1
598	1	57	0	2	3	1	2	2	2	0	0	0	4	2	1	2	0	3	1	94.2	1.68	160	100	160/100	1	1	3	1	3	1	3	1	2	1	3	0	2	1	3	3	0	4	4	0	0	1	0	107	1
599	1	47	0	2	2	1	3	1	1	0	0	0	4	2	1	2	0	3	3	81	1.74	120	80	120/80	0	0	4	1	4	1	3	1	2	1	3	1	3	1	1	1	0	5	5	0	1	0	0	101	1
600	0	30	0	1	1	2	3	1	1	0	0	0	4	2	1	2	0	3	3	89.5	1.73	140	90	140/90	1	1	2	0	2	0	1	0	1	0	2	0	1	0	1	1	0	0	0	0	0	0	1	101	1
601	1	39	0	1	2	1	2	2	2	0	0	1	4	2	0	1	0	1	3	58	1.62	120	80	120/80	0	0	0	0	0	0	0	0	0	0	0	0	0	0	0	0	0	0	0	0	0	0	1	78	0
602	1	27	1	1	2	2	2	2	1	0	0	0	0	2	1	2	0	1	2	66	1.62	120	80	120/80	0	0	2	0	2	0	2	0	0	0	0	0	2	0	0	0	0	0	0	0	0	0	1	61	0
603	0	30	0	1	3	3	3	1	1	0	0	0	4	1	0	2	1	2	3	98	1.8	130	80	130/80	0	0	1	0	1	0	1	0	0	0	1	0	0	0	1	1	0	0	0	0	0	0	1	104	1
604	1	45	1	1	3	1	3	5	2	0	0	0	0	2	1	2	0	3	2	71	1.69	130	90	130/90	1	0	2	0	2	0	1	0	1	0	1	0	1	0	0	0	0	0	0	0	0	0	1	88	1
605	1	42	1	1	2	1	3	5	3	1	0	0	0	1	0	1	0	2	2	57	1.44	110	80	110/80	0	0	2	0	2	0	2	0	0	0	1	0	2	0	0	0	0	0	0	0	0	0	1	69	0
606	1	40	1	1	3	1	2	1	2	0	1	0	0	1	1	1	0	1	3	62	1.55	140	90	140/90	1	1	3	1	3	1	3	1	1	0	1	0	3	0	1	1	0	2	2	0	0	1	0	55	0
607	1	50	0	1	3	2	2	4	3	0	0	1	4	1	1	1	0	1	1	79	1.61	120	90	120/90	0	0	2	0	2	0	1	0	1	0	2	0	1	0	2	2	0	0	0	0	0	0	1	101	1
608	0	37	1	1	3	3	3	2	2	0	0	0	1	2	1	2	0	3	3	56	1.6	110	70	110/70	0	0	0	0	0	0	0	0	0	0	0	0	0	0	0	0	0	0	0	0	0	0	1	69	0
609	0	37	1	1	1	3	3	2	2	0	0	0	0	1	0	2	0	3	2	72	1.56	120	80	120/80	0	0	3	1	3	1	3	1	1	0	3	0	2	1	1	1	0	3	3	0	0	1	0	98	1
610	1	36	1	1	1	1	3	2	2	0	0	0	0	1	1	2	0	1	2	85	1.62	120	80	120/80	0	0	3	1	3	1	3	1	1	0	3	0	2	1	2	2	0	3	3	0	0	1	0	119	1
611	1	54	1	1	3	1	3	3	2	1	0	0	0	2	1	1	0	3	2	66	1.63	110	80	110/80	0	0	3	1	3	1	3	1	1	0	3	0	2	1	1	1	0	3	3	0	0	1	0	90	1
612	1	48	1	1	3	1	3	2	3	1	0	1	1	1	1	1	0	1	2	64	1.67	130	80	130/80	0	0	2	0	2	0	2	0	0	0	1	0	2	0	0	0	0	0	0	0	0	0	1	59	0
613	1	39	0	1	3	1	2	2	3	1	0	0	4	1	1	1	0	1	3	82	1.76	130	80	130/80	0	0	2	0	2	0	1	0	0	0	1	0	1	0	0	0	0	0	0	0	0	0	1	93	0
614	1	60	1	1	6	1	2	2	3	1	0	0	1	1	1	1	0	1	2	52	1.6	140	80	140/80	1	0	2	0	2	0	2	0	2	1	2	0	2	0	1	1	0	1	1	0	0	1	0	68	0
615	1	57	1	1	3	1	3	4	2	1	1	0	0	2	0	1	1	3	2	66	1.57	110	70	110/70	0	0	4	1	4	1	4	1	1	0	3	0	3	1	1	1	0	3	3	0	0	1	0	93	1
616	1	52	0	1	3	1	3	4	3	1	0	0	4	2	0	1	0	3	1	75	1.65	140	100	140/100	1	1	2	0	2	0	2	0	2	1	2	0	2	0	2	2	0	1	1	0	0	1	0	34.5	0
617	1	54	1	1	3	3	3	2	2	1	0	0	0	2	0	1	0	3	3	75	1.67	140	80	140/80	1	0	4	1	4	1	4	1	2	1	3	0	3	1	1	1	0	4	4	0	0	1	0	100	1
618	1	48	0	1	3	1	3	4	2	0	0	0	4	2	1	2	0	3	2	62	1.6	110	80	110/80	0	0	2	0	2	0	2	0	1	0	2	0	2	0	1	1	0	0	0	0	0	0	1	73	0
619	1	52	1	1	2	1	2	4	3	1	0	1	1	1	1	1	0	1	2	98	1.7	140	80	140/80	1	0	4	1	4	1	4	1	2	1	4	0	3	1	2	2	0	4	4	0	0	1	0	113	1
620	1	47	1	1	2	1	3	2	2	0	0	1	1	1	1	1	1	3	1	101	1.52	160	110	160/110	1	1	4	1	4	1	4	1	3	1	3	1	3	1	3	3	1	5	6	1	1	0	0	133	1
621	1	57	1	1	2	1	2	2	1	0	0	1	0	2	1	2	0	1	2	51	1.51	110	60	110/60	0	0	1	0	1	0	1	0	0	0	1	0	1	0	0	0	0	0	0	0	0	0	1	70	0
622	1	65	1	1	1	1	3	3	3	1	1	1	0	1	1	1	0	3	2	74.5	1.56	160	110	160/110	1	1	4	1	4	1	4	1	2	1	3	0	3	1	3	3	1	4	5	0	0	1	0	90	1
623	1	27	1	2	2	1	3	2	1	0	0	0	0	1	1	2	0	1	2	55	1.6	110	70	110/70	0	0	1	0	1	0	1	0	0	0	0	0	1	0	0	0	0	0	0	0	0	0	1	69	0
624	1	69	1	1	2	1	3	4	3	0	1	1	0	1	1	1	1	3	3	62	1.58	160	110	160/110	1	1	2	0	3	1	2	0	1	0	2	0	2	1	1	1	0	2	2	0	0	1	0	80	1
625	0	28	1	1	1	3	3	1	1	0	0	0	0	2	1	2	0	2	3	53	1.64	100	70	100/70	0	0	1	0	1	0	1	0	0	0	0	0	1	0	0	0	0	0	0	0	0	0	1	61	0
626	0	37	1	1	2	3	3	4	2	0	0	0	0	2	1	2	0	1	3	74	1.6	130	90	130/90	1	0	4	1	4	1	4	1	2	1	3	0	3	1	1	1	0	4	4	0	0	1	0	91	1
627	1	55	1	1	1	1	2	2	2	1	1	1	0	1	1	1	0	3	1	101	1.55	140	100	140/100	1	1	5	1	5	1	5	1	2	1	3	0	4	1	3	3	1	4	5	0	0	1	0	120	1
628	1	38	1	2	2	3	3	2	2	0	0	0	0	2	1	2	0	3	3	71	1.6	120	80	120/80	0	0	1	0	1	0	1	0	0	0	1	0	0	0	0	0	0	0	0	0	0	0	1	89	1
629	1	30	1	1	1	1	3	1	2	0	0	0	0	2	1	2	0	1	3	60.5	1.68	100	70	100/70	0	0	1	0	1	0	1	0	0	0	0	0	1	0	0	0	0	0	0	0	0	0	1	78	0
630	0	30	1	1	1	2	3	1	1	0	0	0	0	2	0	2	0	3	2	61	1.7	100	70	100/70	0	0	0	0	0	0	0	0	0	0	0	0	0	0	0	0	0	0	0	0	0	0	1	70	0
631	1	51	1	1	2	3	3	2	3	0	0	0	0	2	1	2	0	3	3	80	1.64	130	80	130/80	0	0	3	1	3	1	3	1	1	0	3	0	2	1	1	1	0	3	3	0	0	1	0	98	1
632	0	28	1	1	1	2	3	1	1	0	0	0	0	1	0	2	1	3	2	58	1.6	120	80	120/80	0	0	0	0	0	0	0	0	0	0	0	0	0	0	0	0	0	0	0	0	0	0	1	63	0
633	1	30	1	1	2	1	2	2	2	0	0	0	0	2	1	2	0	3	3	97	1.5	160	100	160/100	1	1	3	1	3	1	3	1	2	1	3	0	2	1	3	3	0	4	4	0	0	1	0	123	1
634	0	33	1	1	2	4	3	2	2	0	0	0	0	2	0	2	0	3	2	61	1.7	100	70	100/70	0	0	1	0	1	0	1	0	0	0	0	0	1	0	0	0	0	0	0	0	0	0	1	70	0
635	1	27	1	2	2	1	2	1	1	0	0	0	0	2	1	2	0	1	3	57	1.53	100	60	100/60	0	0	0	0	0	0	0	0	0	0	0	0	0	0	0	0	0	0	0	0	0	0	1	60	0
636	0	31	1	2	2	2	3	1	1	0	0	0	0	2	1	1	1	3	2	81	1.69	140	90	140/90	1	1	3	1	3	1	3	1	2	1	3	0	2	1	2	2	0	4	4	0	0	1	0	94	1
637	1	34	0	1	2	1	3	1	1	1	0	0	4	1	0	1	1	2	3	87	1.72	140	90	140/90	1	1	3	1	3	1	3	1	2	1	3	0	2	1	2	2	0	4	4	0	0	1	0	103	1
638	1	30	1	1	2	1	3	2	1	0	0	0	0	2	1	2	0	3	3	97	1.5	120	90	120/90	0	0	3	1	3	1	3	1	1	0	3	0	2	1	2	2	0	3	3	0	0	1	0	120	1
639	1	20	1	1	3	1	2	1	1	0	0	0	0	2	1	2	0	3	2	49	1.57	120	80	120/80	0	0	0	0	0	0	0	0	0	0	0	0	0	0	0	0	0	0	0	0	0	0	1	71	0
640	1	27	1	1	3	1	2	2	1	0	0	0	0	2	0	1	0	3	2	64	1.62	110	70	110/70	0	0	0	0	1	0	0	0	0	0	1	0	0	0	0	0	0	0	0	0	0	0	1	80	1
641	1	20	1	1	3	1	2	1	1	0	0	0	0	2	1	2	0	1	3	51	1.54	100	80	100/80	0	0	0	0	0	0	0	0	0	0	0	0	0	0	0	0	0	0	0	0	0	0	1	68	0
642	0	26	1	1	3	3	3	2	1	0	0	0	0	2	1	2	0	1	2	56	1.57	100	80	100/80	0	0	1	0	1	0	1	0	1	0	1	0	1	0	1	1	0	0	0	0	0	0	1	76	0
643	1	20	1	2	3	1	2	1	2	0	0	0	0	2	1	1	0	1	2	55	1.54	110	80	110/80	0	0	1	0	2	0	1	0	0	0	2	0	1	0	0	0	0	0	0	0	0	0	1	80	1
644	1	42	1	1	3	1	2	1	2	1	0	0	0	1	0	1	0	3	3	76	1.6	180	100	180/100	1	1	4	1	4	1	4	1	2	1	4	0	3	1	2	2	0	4	4	0	0	1	0	97	1
645	1	34	0	1	3	1	2	1	1	1	0	0	4	2	0	1	0	1	2	62	1.73	110	80	110/80	0	0	2	0	2	0	2	0	1	0	2	0	2	0	1	1	0	0	0	0	0	0	1	78	0
646	1	32	1	1	3	1	2	2	1	0	0	0	0	2	1	2	0	1	2	59.5	1.66	120	90	120/90	0	0	1	0	1	0	1	0	0	0	0	0	1	0	0	0	0	0	0	0	0	0	1	79	0
647	1	20	1	2	3	1	1	1	1	0	0	0	0	2	0	2	0	1	2	58	1.64	130	100	130/100	1	0	1	0	1	0	1	0	1	0	0	0	1	0	0	0	0	0	0	0	0	0	1	71.5	0
648	1	38	1	2	3	2	1	5	3	0	0	0	0	2	0	2	0	1	2	79	1.63	110	90	110/90	0	0	2	0	2	0	2	0	0	0	2	0	1	0	0	0	0	0	0	0	0	0	1	99.5	1
649	1	36	1	2	2	1	2	2	2	0	0	0	0	2	1	2	0	1	2	61	1.52	120	80	120/80	0	0	1	0	2	0	1	0	0	0	1	0	1	0	0	0	0	0	0	0	0	0	1	83	1
650	1	41	0	1	3	1	2	2	2	1	0	0	4	1	1	2	0	3	3	101	1.76	140	100	140/100	1	1	5	1	5	1	5	1	3	1	4	1	4	1	3	3	1	5	6	1	1	0	0	108	1
651	1	25	0	2	3	1	1	1	2	0	0	0	4	2	1	2	0	3	3	60	1.7	120	80	120/80	0	0	0	0	0	0	0	0	0	0	0	0	0	0	0	0	0	0	0	0	0	0	1	75.5	0
652	1	28	1	1	1	1	1	2	1	0	0	0	0	2	1	1	0	3	2	62	1.63	100	70	100/70	0	0	0	0	0	0	0	0	0	0	0	0	0	0	0	0	0	0	0	0	0	0	1	75	0
653	1	38	1	1	2	1	2	2	2	0	0	0	0	2	0	2	0	1	1	80	1.55	90	80	90/80	0	0	2	0	2	0	2	0	1	0	2	0	1	0	2	2	0	0	0	0	0	0	1	102	1
654	1	35	1	1	3	1	2	1	3	0	0	0	0	2	0	2	0	3	2	70	1.6	120	80	120/80	0	0	1	0	1	0	0	0	0	0	1	0	0	0	0	0	0	0	0	0	0	0	1	87	1
655	1	39	1	1	3	1	1	1	2	0	0	0	0	2	0	1	0	3	2	62	1.63	120	80	120/80	0	0	0	0	1	0	0	0	0	0	1	0	0	0	0	0	0	0	0	0	0	0	1	81	1
656	1	36	1	1	2	1	2	4	2	0	0	0	1	2	0	2	0	3	2	57	1.56	100	70	100/70	0	0	0	0	0	0	0	0	0	0	0	0	0	0	0	0	0	0	0	0	0	0	1	70	0
657	1	19	1	1	2	1	2	1	1	0	0	0	0	2	1	2	0	1	3	55	1.67	90	70	90/70	0	0	0	0	0	0	0	0	0	0	0	0	0	0	0	0	0	0	0	0	0	0	1	69	0
658	1	30	1	1	3	1	2	2	2	0	0	0	0	2	1	2	0	3	3	62	1.62	110	70	110/70	0	0	1	0	2	0	1	0	0	0	1	0	1	0	0	0	0	0	0	0	0	0	1	83	1
659	1	26	1	2	4	1	1	1	1	0	0	0	0	2	0	2	0	1	2	59	1.51	120	80	120/80	0	0	1	0	1	0	1	0	0	0	1	0	1	0	0	0	0	0	0	0	0	0	1	75	0
660	1	49	1	1	3	1	1	4	2	0	0	0	0	1	0	2	0	3	2	62	1.55	110	80	110/80	0	0	0	0	1	0	0	0	0	0	1	0	0	0	0	0	0	0	0	0	0	0	1	84	1
661	1	43	1	1	2	1	1	4	3	0	0	0	1	2	0	2	0	1	2	67	1.65	100	80	100/80	0	0	1	0	1	0	0	0	0	0	1	0	0	0	0	0	0	0	0	0	0	0	1	86	1
662	1	24	1	1	3	1	2	1	2	0	0	0	0	1	1	2	0	3	2	59	1.58	90	70	90/70	0	0	0	0	0	0	0	0	0	0	0	0	0	0	0	0	0	0	0	0	0	0	1	71.5	0
663	1	36	1	1	4	1	1	2	2	1	0	0	0	1	0	1	0	3	2	68	1.6	130	90	130/90	1	0	1	0	1	0	1	0	1	0	1	0	1	0	0	0	0	0	0	0	0	0	1	79	0
664	1	49	1	1	3	2	3	2	2	1	0	0	0	2	0	1	0	3	2	70	1.72	90	80	90/80	0	0	3	1	3	1	3	1	0	0	2	0	2	1	0	0	0	3	3	0	0	1	0	92.5	1
665	1	35	1	1	3	1	2	1	1	0	0	1	0	1	1	2	0	3	2	65.7	1.62	120	80	120/80	0	0	1	0	1	0	0	0	0	0	1	0	0	0	0	0	0	0	0	0	0	0	1	86	1
666	1	26	1	1	3	1	2	1	1	0	0	0	0	2	1	2	0	3	2	71.5	1.57	110	70	110/70	0	0	2	0	2	0	1	0	0	0	1	0	1	0	0	0	0	0	0	0	0	0	1	87	1
667	1	20	1	1	3	1	1	1	1	0	0	0	1	1	0	2	0	3	3	49	1.6	100	80	100/80	0	0	0	0	0	0	0	0	0	0	0	0	0	0	0	0	0	0	0	0	0	0	1	65	0
668	1	45	1	1	3	2	2	1	2	1	0	0	0	2	0	1	0	3	2	74	1.56	120	90	120/90	0	0	2	0	2	0	2	0	0	0	2	0	1	0	1	1	0	0	0	0	0	0	1	89.5	1
669	0	36	1	1	1	3	3	1	1	0	0	0	1	1	1	2	0	3	2	55	1.55	110	70	110/70	0	0	1	0	1	0	1	0	0	0	1	0	1	0	0	0	0	0	0	0	0	0	1	78	0
670	0	25	1	1	2	2	3	1	1	0	0	0	0	1	1	2	1	3	2	68	1.69	120	80	120/80	0	0	1	0	2	0	1	0	0	0	1	0	1	0	0	0	0	0	0	0	0	0	1	81.5	1
671	0	24	1	1	3	2	2	1	1	0	0	0	0	1	0	1	0	3	3	66	1.72	120	80	120/80	0	0	0	0	1	0	0	0	0	0	1	0	0	0	0	0	0	0	0	0	0	0	1	81	1
672	0	26	1	1	3	2	3	2	2	0	0	0	0	1	1	2	0	3	2	72	1.57	120	80	120/80	0	0	1	0	1	0	1	0	0	0	1	0	0	0	0	0	0	0	0	0	0	0	1	99	1
673	0	35	1	1	2	3	3	1	1	0	0	0	0	2	1	2	0	1	2	83	1.67	120	80	120/80	0	0	4	1	4	1	4	1	1	0	3	0	3	1	1	1	0	3	3	0	0	1	0	103	1
674	0	30	1	1	6	3	3	1	1	0	0	0	0	1	0	2	0	3	2	74	1.7	110	80	110/80	0	0	1	0	1	0	1	0	0	0	1	0	0	0	0	0	0	0	0	0	0	0	1	91	1
675	0	31	1	1	3	3	3	2	2	0	0	0	0	2	0	2	0	1	2	72	1.73	100	70	100/70	0	0	1	0	1	0	1	0	0	0	0	0	1	0	0	0	0	0	0	0	0	0	1	78	0
676	0	33	1	1	3	2	3	2	2	0	0	0	0	1	1	1	0	3	2	84	1.69	130	80	130/80	0	0	3	1	3	1	3	1	1	0	2	0	2	1	1	1	0	3	3	0	0	1	0	99	1
677	0	36	1	1	3	3	3	2	2	0	0	0	0	2	0	2	0	3	2	55	1.52	90	70	90/70	0	0	0	0	0	0	0	0	0	0	0	0	0	0	0	0	0	0	0	0	0	0	1	73	0
678	0	36	1	1	3	2	3	1	1	0	0	0	0	2	1	2	0	3	2	67	1.62	130	90	130/90	1	0	1	0	2	0	1	0	1	0	1	0	1	0	0	0	0	0	0	0	0	0	1	82.5	1
679	0	38	0	1	3	3	3	1	2	0	0	0	4	2	1	2	0	3	3	84	1.72	130	80	130/80	0	0	1	0	1	0	0	0	0	0	1	0	0	0	0	0	0	0	0	0	0	0	1	100	1
680	0	25	1	1	3	2	3	2	1	0	0	0	0	2	1	2	0	1	2	48	1.53	110	80	110/80	0	0	0	0	0	0	0	0	0	0	0	0	0	0	0	0	0	0	0	0	0	0	1	78	0
681	0	25	0	1	3	2	3	1	1	0	0	0	4	1	0	2	0	2	3	100	1.85	120	90	120/90	0	0	2	0	2	0	2	0	0	0	2	0	1	0	0	0	0	0	0	0	0	0	1	104	1
682	0	25	1	1	3	2	3	2	1	0	0	0	1	1	0	2	0	3	2	65	1.65	120	80	120/80	0	0	1	0	1	0	0	0	0	0	1	0	0	0	0	0	0	0	0	0	0	0	1	86	1
683	0	29	0	1	3	3	2	1	1	0	0	0	4	1	0	1	0	3	1	73	1.72	120	80	120/80	0	0	0	0	0	0	0	0	0	0	0	0	0	0	0	0	0	0	0	0	0	0	1	81	0
684	0	24	1	1	2	2	3	1	1	0	0	0	0	1	0	2	1	3	2	56.5	1.7	100	80	100/80	0	0	1	0	1	0	1	0	0	0	1	0	1	0	0	0	0	0	0	0	0	0	1	68.5	0
685	0	24	1	1	3	2	3	1	1	0	0	0	0	2	0	2	0	1	2	72	1.73	110	70	110/70	0	0	1	0	1	0	1	0	0	0	0	0	1	0	0	0	0	0	0	0	0	0	1	77	0
686	1	60	1	1	3	1	2	2	2	0	0	0	0	2	1	2	0	1	2	84	1.63	120	70	120/70	0	0	3	1	3	1	3	1	1	0	2	0	2	1	2	2	0	3	3	0	0	1	0	111	1
687	1	57	1	1	3	1	2	1	1	1	1	0	0	1	1	1	0	3	2	85	1.64	130	90	130/90	1	0	4	1	4	1	4	1	1	0	2	0	3	1	1	1	0	3	3	0	0	1	0	103	1
688	1	29	1	1	3	1	1	1	2	0	0	0	0	2	0	2	1	3	2	80	1.59	100	80	100/80	0	0	3	1	3	1	3	1	1	0	2	0	2	1	2	2	0	3	3	0	0	1	0	98	1
689	1	39	1	1	3	1	2	2	2	0	0	0	1	2	1	2	0	1	3	98	1.67	130	90	130/90	1	0	4	1	4	1	4	1	2	1	2	1	3	1	2	2	1	5	6	1	1	0	0	110	1
690	1	38	1	1	3	1	2	1	2	0	0	0	0	2	0	2	0	3	3	52	1.69	100	70	100/70	0	0	0	0	0	0	0	0	0	0	0	0	0	0	0	0	0	0	0	0	0	0	1	75	0
691	0	35	1	1	1	2	3	4	2	0	0	0	0	1	1	2	0	3	2	69	1.59	130	90	130/90	1	0	3	1	3	1	3	1	2	1	2	0	2	1	1	1	0	4	4	0	0	1	0	89	1
692	1	30	1	1	2	1	2	2	2	0	0	0	0	1	0	1	0	3	2	77	1.6	110	80	110/80	0	0	2	0	2	0	2	0	1	0	2	0	1	0	2	2	0	0	0	0	0	0	1	92	1
693	0	34	1	1	3	3	3	5	2	0	0	0	0	2	0	2	0	3	2	68.8	1.55	110	90	110/90	0	0	2	0	2	0	2	0	0	0	1	0	1	0	0	0	0	0	0	0	0	0	1	90	1
694	0	25	1	1	3	2	3	1	1	0	0	0	0	1	0	2	0	3	2	71	1.67	100	70	100/70	0	0	2	0	2	0	1	0	0	0	1	0	1	0	0	0	0	0	0	0	0	0	1	88	1
695	1	26	1	1	3	1	1	1	1	0	0	0	0	1	0	2	1	3	3	56	1.6	130	90	130/90	1	0	3	1	3	1	2	0	1	0	1	0	2	1	0	0	0	2	2	0	0	1	0	85	1
696	0	30	1	1	3	3	3	1	1	0	0	0	0	1	1	2	0	3	2	63	1.63	110	80	110/80	0	0	0	0	1	0	0	0	0	0	1	0	0	0	0	0	0	0	0	0	0	0	1	83	1
697	0	28	1	1	3	2	3	2	2	0	0	0	1	1	1	2	0	1	2	62	1.56	100	60	100/60	0	0	1	0	1	0	1	0	0	0	1	0	0	0	0	0	0	0	0	0	0	0	1	93	1
698	0	34	1	1	4	3	3	2	2	0	0	0	1	2	0	2	0	3	2	68	1.64	110	80	110/80	0	0	2	0	2	0	1	0	0	0	1	0	1	0	0	0	0	0	0	0	0	0	1	85	1
699	0	40	1	1	1	3	3	2	2	0	0	0	0	1	0	2	0	1	2	68	1.68	110	70	110/70	0	0	0	0	1	0	0	0	0	0	1	0	0	0	0	0	0	0	0	0	0	0	1	83	1
700	1	38	1	1	3	1	2	2	1	0	0	0	0	2	1	2	0	3	2	58	1.6	110	80	110/80	0	0	1	0	2	0	1	0	0	0	1	0	1	0	0	0	0	0	0	0	0	0	1	80	1
701	1	57	1	1	3	1	2	2	2	1	1	0	0	1	0	1	0	3	2	66.8	1.52	140	90	140/90	1	1	5	1	5	1	5	1	2	1	4	0	4	1	2	2	1	4	5	0	0	1	0	93	1
702	1	28	1	1	3	1	2	2	2	0	0	0	0	2	1	2	0	3	2	63	1.6	100	50	100/50	0	0	1	0	2	0	1	0	0	0	2	0	1	0	0	0	0	0	0	0	0	0	1	84	1
703	0	29	1	1	6	2	3	1	2	0	0	0	0	1	0	2	0	3	2	67.8	1.65	110	80	110/80	0	0	1	0	1	0	1	0	0	0	1	0	0	0	0	0	0	0	0	0	0	0	1	89	1
704	0	34	0	1	3	3	3	2	1	0	0	0	4	2	0	2	0	3	2	76	1.73	120	80	120/80	0	0	1	0	1	0	1	0	0	0	1	0	1	0	0	0	0	0	0	0	0	0	1	87	0
705	0	33	0	1	2	3	2	2	2	0	0	0	4	1	1	2	0	1	2	68	1.78	120	80	120/80	0	0	0	0	0	0	0	0	0	0	0	0	0	0	0	0	0	0	0	0	0	0	1	85	0
706	1	30	1	1	3	2	2	1	1	0	0	0	0	2	1	2	0	1	2	62	1.63	110	70	110/70	0	0	0	0	0	0	0	0	0	0	0	0	0	0	0	0	0	0	0	0	0	0	1	78.5	0
707	1	52	1	1	3	1	2	4	2	0	1	0	0	2	0	1	0	1	2	58	1.64	110	70	110/70	0	0	2	0	2	0	1	0	0	0	1	0	1	0	0	0	0	0	0	0	0	0	1	88	1
708	1	52	1	1	3	1	2	2	1	0	0	0	0	1	0	1	0	3	2	77	1.6	130	70	130/70	0	0	2	0	2	0	2	0	0	0	2	0	1	0	1	1	0	0	0	0	0	0	1	96	1
709	0	29	1	1	3	3	3	2	1	0	0	0	1	2	1	2	0	1	2	84.6	1.59	100	60	100/60	0	0	2	0	2	0	2	0	1	0	2	0	1	0	2	2	0	0	0	0	0	0	1	103	1
710	1	58	1	1	3	1	3	2	3	1	0	0	0	2	0	1	0	3	2	77	1.56	140	100	140/100	1	1	4	1	4	1	4	1	2	1	3	0	3	1	3	3	0	4	4	0	0	1	0	109	1
711	0	24	1	1	3	2	3	1	1	0	0	0	0	1	1	2	0	3	2	78	1.63	120	80	120/80	0	0	2	0	2	0	1	0	0	0	1	0	1	0	0	0	0	0	0	0	0	0	1	86	1
712	0	29	1	1	2	2	3	1	2	0	0	0	0	2	1	1	0	1	2	64	1.6	120	80	120/80	0	0	2	0	2	0	2	0	1	0	1	0	2	0	1	1	0	0	0	0	0	0	1	79	0
713	0	28	1	1	3	2	3	5	1	0	0	0	0	2	1	2	0	1	2	55	1.58	120	80	120/80	0	0	1	0	1	0	0	0	0	0	1	0	0	0	0	0	0	0	0	0	0	0	1	85	1
714	1	35	0	1	1	1	2	1	1	0	0	0	4	2	0	2	0	3	3	83	1.77	100	80	100/80	0	0	1	0	1	0	0	0	0	0	0	0	0	0	0	0	0	0	0	0	0	0	1	92	0
715	1	45	1	1	2	1	2	2	2	0	0	0	0	2	1	2	0	3	1	80	1.67	100	80	100/80	0	0	2	0	2	0	2	0	1	0	2	0	1	0	1	1	0	0	0	0	0	0	1	100	1
716	0	42	1	1	1	2	3	1	3	0	0	0	0	2	0	2	0	3	2	58	1.62	110	60	110/60	0	0	2	0	2	0	2	0	1	0	1	0	2	0	1	1	0	0	0	0	0	0	1	77	0
717	0	31	1	1	2	2	3	2	2	0	0	0	0	1	1	2	0	3	2	79	1.69	130	60	130/60	0	0	1	0	1	0	1	0	0	0	1	0	0	0	0	0	0	0	0	0	0	0	1	92	1
718	1	58	1	1	3	1	2	4	2	1	0	0	0	2	0	1	0	1	3	65	1.6	140	80	140/80	1	0	4	1	4	1	4	1	2	1	3	0	3	1	1	1	0	4	4	0	0	1	0	94	1
719	1	32	1	1	1	1	2	1	1	0	0	0	0	2	0	2	0	1	2	72	1.65	110	80	110/80	0	0	2	0	2	0	2	0	0	0	2	0	1	0	0	0	0	0	0	0	0	0	1	89	1
720	0	36	1	1	3	2	3	2	2	0	0	0	0	2	0	2	0	3	3	65	1.65	110	80	110/80	0	0	2	0	2	0	2	0	1	0	2	0	2	0	1	1	0	0	0	0	0	0	1	78	0
721	0	30	0	1	3	2	3	5	2	0	0	0	4	2	0	2	0	2	2	92	1.77	120	80	120/80	0	0	3	1	3	1	2	0	1	0	1	0	2	1	1	1	0	2	2	0	0	1	0	91	0
722	0	31	1	1	2	3	3	1	2	0	0	0	1	2	0	2	0	3	2	64	1.63	110	60	110/60	0	0	2	0	2	0	2	0	1	0	1	0	2	0	1	1	0	0	0	0	0	0	1	79	0
723	0	38	1	1	1	3	3	5	2	0	0	0	0	1	1	2	0	1	1	79	1.56	110	70	110/70	0	0	2	0	2	0	2	0	1	0	2	0	1	0	2	2	0	0	0	0	0	0	1	98	1
724	0	45	1	1	3	3	3	2	2	0	0	0	0	3	1	2	0	1	2	57	1.56	110	70	110/70	0	0	1	0	2	0	1	0	0	0	2	0	1	0	0	0	0	0	0	0	0	0	1	84	1
725	0	27	1	1	2	3	3	1	1	0	0	0	0	2	0	2	0	1	2	75	1.65	130	80	130/80	0	0	2	0	2	0	1	0	0	0	2	0	1	0	0	0	0	0	0	0	0	0	1	87	1
726	0	31	1	1	2	3	3	1	2	0	0	0	0	2	0	2	0	3	2	77	1.63	110	70	110/70	0	0	2	0	2	0	2	0	0	0	2	0	1	0	0	0	0	0	0	0	0	0	1	89	1
727	1	51	1	1	3	1	2	2	2	0	0	0	0	2	1	2	0	1	2	56	1.62	100	70	100/70	0	0	2	0	3	1	2	0	1	0	2	0	2	1	1	1	0	2	2	0	0	1	0	80	1
728	0	29	1	1	2	3	3	4	1	0	0	0	0	2	0	2	0	3	2	54.6	1.6	100	80	100/80	0	0	0	0	0	0	0	0	0	0	0	0	0	0	0	0	0	0	0	0	0	0	1	72	0
729	1	31	1	1	3	1	2	2	2	0	0	0	0	2	1	2	0	1	2	58	1.6	90	60	90/60	0	0	2	0	2	0	1	0	0	0	1	0	1	0	0	0	0	0	0	0	0	0	1	85	1
730	1	43	1	1	4	1	2	2	2	0	0	0	1	2	0	2	0	1	2	68	1.6	100	80	100/80	0	0	2	0	2	0	2	0	0	0	1	0	1	0	0	0	0	0	0	0	0	0	1	99	1
731	1	25	1	1	3	1	2	2	1	0	0	0	0	2	1	2	0	1	2	86	1.6	110	70	110/70	0	0	3	1	3	1	3	1	1	0	3	0	2	1	2	2	0	3	3	0	0	1	0	100	1
732	0	29	1	1	3	3	3	1	2	0	0	0	0	2	0	2	0	3	3	74	1.72	120	80	120/80	0	0	1	0	2	0	1	0	1	0	2	0	1	0	1	1	0	0	0	0	0	0	1	84	1
733	1	45	1	1	2	1	2	2	2	0	0	0	0	2	1	2	0	1	2	62	1.58	80	60	80/60	0	0	1	0	1	0	0	0	0	0	1	0	0	0	0	0	0	0	0	0	0	0	1	88	1
734	1	29	1	1	2	1	2	5	1	0	0	0	0	1	0	2	0	3	ce	50	1.56	100	60	100/60	0	0	1	0	1	0	1	0	0	0	0	0	1	0	0	0	0	0	0	0	0	0	1	70	0
735	0	30	1	1	4	3	3	2	1	0	0	0	0	2	1	2	0	1	2	80	1.68	120	70	120/70	0	0	3	1	3	1	3	1	1	0	2	0	2	1	1	1	0	3	3	0	0	1	0	94	1
736	1	55	1	1	3	1	2	2	3	1	0	0	0	2	1	2	0	3	3	69	1.65	130	80	130/80	0	0	4	1	4	1	4	1	0	0	2	0	3	1	0	0	0	3	3	0	0	1	0	89	1
739	0	35	1	1	1	3	3	2	2	0	0	0	0	1	0	1	0	3	2	82	1.58	140	100	140/100	1	1	2	0	2	0	2	0	1	0	2	0	1	0	2	2	0	0	0	0	0	0	1	109	1
741	0	24	1	1	3	2	2	1	1	0	0	0	0	1	1	2	0	1	2	68	1.78	120	60	120/60	0	0	1	0	1	0	1	0	0	0	1	0	1	0	0	0	0	0	0	0	0	0	1	66	0
742	1	36	1	1	3	1	2	1	2	0	0	0	0	2	0	2	0	3	2	56.2	1.51	110	90	110/90	0	0	1	0	1	0	1	0	0	0	0	0	1	0	0	0	0	0	0	0	0	0	1	77	0
743	1	58	1	1	2	1	2	2	4	0	0	0	0	1	0	2	0	3	2	85	1.59	130	90	130/90	1	0	3	1	3	1	3	1	1	0	2	0	2	1	1	1	0	3	3	0	0	1	0	96	1
748	1	51	1	1	2	1	3	2	2	0	0	0	0	2	1	2	0	1	2	68	1.6	126	85	126/85	0	0	3	1	3	1	2	0	1	0	2	0	2	1	1	1	0	2	2	0	0	1	0	88	1
749	1	39	1	1	3	1	2	2	3	0	0	0	0	2	1	2	0	1	2	62	1.58	100	70	100/70	0	0	3	1	3	1	3	1	1	0	2	0	2	1	1	1	0	3	3	0	0	1	0	93	1
750	0	26	1	1	4	2	3	1	1	0	0	0	0	1	0	2	0	3	2	45.5	1.58	110	60	110/60	0	0	1	0	1	0	1	0	0	0	0	0	1	0	0	0	0	0	0	0	0	0	1	77	0
751	1	33	1	1	3	2	3	2	2	0	0	0	0	1	1	1	0	1	2	65	1.6	110	65	110/65	0	0	3	1	3	1	2	0	1	0	3	0	2	1	1	1	0	2	2	0	0	1	0	86	1
752	0	25	1	1	2	2	3	1	1	0	0	0	0	1	0	2	0	3	2	70	1.68	100	60	100/60	0	0	2	0	2	0	2	0	0	0	1	0	1	0	0	0	0	0	0	0	0	0	1	94	1
753	1	43	1	1	3	1	2	2	2	0	0	0	0	1	1	2	0	1	3	100	1.63	145	110	145/110	1	1	4	1	4	1	4	1	3	1	3	1	3	1	3	3	1	5	6	1	1	0	0	110	1
754	1	40	1	1	3	1	2	1	2	0	0	0	0	2	0	2	0	3	3	77	1.55	110	70	110/70	0	0	3	1	3	1	3	1	1	0	3	0	2	1	2	2	0	3	3	0	0	1	0	97	1
755	1	45	1	1	2	1	2	1	1	0	0	0	0	2	0	2	0	1	3	72	1.58	127	75	127/75	0	0	2	0	2	0	2	0	0	0	1	0	1	0	0	0	0	0	0	0	0	0	1	97	1
756	0	34	1	1	3	3	3	2	2	0	0	0	0	1	1	2	0	1	2	65	1.58	95	60	95/60	0	0	2	0	2	0	2	0	0	0	2	0	1	0	0	0	0	0	0	0	0	0	1	97	1
757	1	45	1	1	2	1	2	2	2	1	0	0	0	2	0	1	0	3	2	72	1.6	130	110	130/110	1	0	2	0	2	0	2	0	1	0	2	0	1	0	0	0	0	0	0	0	0	0	1	96	1
761	1	30	1	1	2	2	2	1	1	0	0	0	0	2	1	2	0	1	2	50	1.52	122	77	122/77	0	0	0	0	0	0	0	0	0	0	0	0	0	0	0	0	0	0	0	0	0	0	1	75	0
762	1	32	1	1	2	1	2	2	2	0	0	0	0	2	1	2	0	1	2	72	1.59	120	80	120/80	0	0	3	1	3	1	3	1	1	0	2	0	2	1	1	1	0	3	3	0	0	1	0	95	1
763	0	43	1	1	3	2	3	1	1	0	0	0	0	2	0	2	0	1	2	65	1.69	138	85	138/85	1	0	2	0	2	0	1	0	1	0	1	0	1	0	0	0	0	0	0	0	0	0	1	86	1
764	1	62	1	1	3	1	2	1	1	0	0	0	0	2	1	2	0	3	3	85.1	1.59	130	80	130/80	0	0	3	1	3	1	3	1	1	0	1	0	2	1	1	1	0	3	3	0	0	1	0	107	1
765	0	40	0	1	2	3	3	5	3	0	0	0	4	2	0	2	0	2	2	82	1.92	139	77	139/77	1	0	1	0	1	0	1	0	1	0	0	0	1	0	0	0	0	0	0	0	0	0	1	83	0
766	1	31	1	1	1	1	3	4	2	0	1	0	0	1	1	1	1	1	2	90	1.63	150	80	150/80	1	1	5	1	5	1	5	1	3	1	4	0	4	1	3	3	1	4	5	0	0	1	0	122	1
767	0	27	1	1	2	3	3	2	2	0	0	0	0	2	0	2	0	1	2	72	1.72	110	80	110/80	0	0	4	1	4	1	4	1	1	0	2	0	3	1	1	1	0	3	3	0	0	1	0	93	1
768	1	56	1	1	2	1	2	4	3	1	0	0	0	2	0	1	0	3	2	96	1.66	150	100	150/100	1	1	4	1	4	1	4	1	2	1	3	0	3	1	3	3	0	4	4	0	0	1	0	105	1
769	1	54	0	1	2	1	3	2	3	0	0	0	4	2	1	2	0	1	2	73	1.7	140	90	140/90	1	1	4	1	4	1	3	1	2	1	4	0	3	1	2	2	0	4	4	0	0	1	0	94	1
770	0	53	1	1	3	3	3	1	1	1	0	0	0	2	0	2	0	3	2	93	1.62	130	70	130/70	0	0	4	1	4	1	4	1	1	0	4	0	3	1	2	2	0	3	3	0	0	1	0	123	1
771	0	31	0	1	3	2	3	2	2	0	0	0	4	2	0	2	0	1	3	88	1.8	130	90	130/90	1	0	4	1	4	1	3	1	2	1	1	0	3	1	1	1	0	4	4	0	0	1	0	90	0
772	1	60	1	1	2	1	3	4	2	1	0	0	0	2	1	1	0	1	2	70	1.56	130	70	130/70	0	0	4	1	4	1	4	1	1	0	3	0	3	1	1	1	0	3	3	0	0	1	0	95	1
773	1	46	1	1	1	1	2	4	1	1	0	1	0	1	0	1	0	1	1	69	1.6	120	80	120/80	0	0	2	0	2	0	2	0	0	0	2	0	1	0	0	0	0	0	0	0	0	0	1	103	1
774	1	57	1	1	2	1	2	4	2	1	0	0	0	2	0	1	0	3	2	78	1.52	120	90	120/90	0	0	3	1	3	1	3	1	0	0	2	0	2	1	1	1	0	3	3	0	0	1	0	100	1
775	1	56	1	1	4	1	3	2	3	0	0	0	0	2	0	2	0	3	2	61	1.59	140	80	140/80	1	0	4	1	4	1	4	1	1	0	1	0	3	1	0	0	0	3	3	0	0	1	0	99	1
776	0	43	1	1	3	2	3	2	2	0	0	0	0	1	1	2	0	3	2	60	1.58	110	70	110/70	0	0	2	0	2	0	2	0	0	0	1	0	1	0	0	0	0	0	0	0	0	0	1	89	1
777	0	36	1	1	1	2	3	1	1	0	0	0	1	1	0	2	1	2	1	82	1.68	120	80	120/80	0	0	3	1	3	1	3	1	1	0	2	0	2	1	1	1	0	3	3	0	0	1	0	91	1
778	0	29	1	1	6	3	3	1	1	1	0	0	0	1	0	1	0	3	3	67	1.69	100	70	100/70	0	0	2	0	3	1	2	0	0	0	3	0	2	1	0	0	0	2	2	0	0	1	0	82	1
779	1	43	1	1	3	1	3	2	2	0	0	0	1	2	1	2	0	1	3	89	1.74	110	70	110/70	0	0	2	0	2	0	2	0	0	0	1	0	1	0	0	0	0	0	0	0	0	0	1	107	1
780	0	60	1	1	1	3	3	2	3	1	0	0	0	2	1	1	0	3	2	75	1.57	110	70	110/70	0	0	2	0	2	0	2	0	0	0	2	0	1	0	1	1	0	0	0	0	0	0	1	104	1
781	1	44	1	1	2	1	3	2	2	0	0	0	0	2	1	2	0	3	2	64	1.56	120	70	120/70	0	0	0	0	0	0	0	0	0	0	0	0	0	0	0	0	0	0	0	0	0	0	1	63	0
782	0	62	1	1	3	3	3	1	3	1	0	0	0	2	1	2	0	1	2	70	1.63	140	80	140/80	1	0	3	1	3	1	3	1	2	1	3	0	2	1	1	1	0	4	4	0	0	1	0	103	1
783	1	55	1	1	3	1	1	2	2	1	0	0	0	2	1	2	0	1	2	72	1.55	130	80	130/80	0	0	3	1	3	1	3	1	1	0	3	0	2	1	1	1	0	3	3	0	0	1	0	108	1
784	0	30	1	1	1	3	3	1	1	0	0	0	0	2	1	2	0	3	2	75	1.6	120	90	120/90	0	0	1	0	1	0	1	0	0	0	1	0	0	0	0	0	0	0	0	0	0	0	1	109	1
785	1	60	1	1	3	1	3	2	3	0	0	0	0	2	0	2	0	1	2	83	1.63	100	70	100/70	0	0	3	1	3	1	3	1	1	0	2	0	2	1	2	2	0	3	3	0	0	1	0	105	1
787	1	60	1	1	3	1	2	2	2	1	0	0	0	2	1	2	0	3	2	81	1.58	120	70	120/70	0	0	3	1	3	1	3	1	0	0	2	0	2	1	1	1	0	3	3	0	0	1	0	104	1
788	0	59	1	1	1	3	3	4	2	0	0	0	0	2	1	2	0	3	1	63	1.62	100	70	100/70	0	0	1	0	1	0	0	0	0	0	1	0	0	0	0	0	0	0	0	0	0	0	1	87	1
789	1	42	1	1	1	1	3	1	1	1	0	0	0	2	1	1	0	1	2	41	1.58	140	70	140/70	1	0	2	0	2	0	2	0	1	0	1	0	2	0	0	0	0	0	0	0	0	0	1	68	0
790	1	45	1	1	2	2	3	1	1	0	0	0	0	2	1	1	0	1	2	55	1.55	110	70	110/70	0	0	0	0	0	0	0	0	0	0	0	0	0	0	0	0	0	0	0	0	0	0	1	69	0
791	1	43	1	1	3	2	3	2	3	0	0	0	1	2	1	2	0	1	2	72	1.79	100	70	100/70	0	0	2	0	2	0	2	0	0	0	2	0	1	0	0	0	0	0	0	0	0	0	1	96	1
792	1	38	1	1	3	2	3	2	2	0	1	1	0	1	1	1	1	3	3	79	1.53	160	100	160/100	1	1	5	1	5	1	5	1	2	1	4	0	4	1	3	3	1	4	5	0	0	1	0	93	1
793	0	30	0	1	2	2	3	2	1	0	0	0	4	2	1	2	1	3	3	95	1.72	140	90	140/90	1	1	4	1	4	1	4	1	2	1	4	0	3	1	3	3	0	4	4	0	0	1	0	107	1
794	0	32	0	1	1	4	3	1	1	0	0	0	4	1	0	1	1	3	1	88	1.69	150	95	150/95	1	1	3	1	3	1	3	1	2	1	3	0	2	1	3	3	0	4	4	0	0	1	0	105	1
795	1	54	1	1	2	1	2	3	2	0	0	1	1	3	1	1	1	3	3	60	1.55	140	90	140/90	1	1	2	0	2	0	2	0	2	1	2	0	2	0	2	2	0	1	1	0	0	1	0	63	0
796	1	45	0	2	2	3	3	2	2	0	0	1	4	2	1	1	1	3	2	110	1.79	130	80	130/80	0	0	3	1	3	1	3	1	1	0	3	0	2	1	2	2	0	3	3	0	0	1	0	113	1
797	0	27	1	1	2	3	3	1	1	0	0	0	0	2	0	2	0	3	3	60	1.64	120	80	120/80	0	0	0	0	0	0	0	0	0	0	0	0	0	0	0	0	0	0	0	0	0	0	1	61	0
798	1	48	1	1	3	1	2	2	2	0	0	0	0	2	1	2	1	3	3	61	1.49	100	70	100/70	0	0	0	0	0	0	0	0	0	0	0	0	0	0	0	0	0	0	0	0	0	0	1	73	0
799	1	33	1	1	1	1	2	1	1	0	0	0	0	2	1	2	0	1	3	69	1.6	100	80	100/80	0	0	1	0	1	0	1	0	0	0	0	0	1	0	0	0	0	0	0	0	0	0	1	60	0
800	1	47	1	1	3	3	3	2	2	0	1	0	0	3	0	2	0	1	3	59	1.51	140	90	140/90	1	1	3	1	3	1	3	1	1	0	2	0	3	0	1	1	0	2	2	0	0	1	0	69	0
801	1	49	1	1	2	1	3	1	1	0	0	0	0	2	0	2	1	3	3	70	1.61	130	90	130/90	1	0	2	0	3	1	2	0	1	0	1	0	2	1	0	0	0	2	2	0	0	1	0	83	1
802	0	47	1	1	3	2	3	2	2	0	0	0	0	3	1	1	1	3	1	71	1.63	130	90	130/90	1	0	5	1	5	1	5	1	2	1	3	0	4	1	1	1	0	4	4	0	0	1	0	91	1
803	0	31	1	1	2	2	2	1	1	1	0	0	0	2	1	1	0	1	2	83	1.64	160	90	160/90	1	1	5	1	5	1	5	1	2	1	4	0	4	1	3	3	0	4	4	0	0	1	0	104	1
804	1	40	1	1	1	1	2	4	2	0	1	1	1	2	0	1	1	3	2	60	1.7	120	80	120/80	0	0	1	0	1	0	1	0	0	0	0	0	1	0	0	0	0	0	0	0	0	0	1	58	0
805	1	37	1	2	3	1	2	2	2	1	1	0	0	1	1	1	0	3	3	118	1.65	140	90	140/90	1	1	4	1	4	1	4	1	3	1	3	0	3	1	3	3	1	4	5	0	0	1	0	108	1
806	0	38	0	2	2	2	3	2	2	0	0	0	4	2	0	2	0	3	2	83	1.7	120	80	120/80	0	0	1	0	1	0	0	0	0	0	0	0	0	0	0	0	0	0	0	0	0	0	1	93	0
807	1	42	1	1	2	1	3	2	2	1	1	1	1	1	1	1	0	3	3	49	1.52	100	60	100/60	0	0	2	0	2	0	2	0	0	0	1	0	2	0	0	0	0	0	0	0	0	0	1	50	0
808	1	46	1	1	1	1	3	2	3	1	0	0	0	2	0	1	0	1	3	63	1.69	120	80	120/80	0	0	2	0	2	0	2	0	0	0	1	0	2	0	0	0	0	0	0	0	0	0	1	71	0
809	1	44	1	1	2	1	2	4	2	0	1	0	0	2	0	1	1	3	3	96	1.53	120	80	120/80	0	0	3	1	3	1	3	1	1	0	2	0	2	1	2	2	1	3	4	0	0	1	0	115	1
810	1	43	0	2	2	1	3	4	1	1	0	0	4	1	0	1	1	3	3	94.5	1.71	120	80	120/80	0	0	2	0	2	0	2	0	0	0	2	0	1	0	1	1	0	0	0	0	0	0	1	103	1
811	0	30	1	1	1	3	2	1	1	0	0	0	0	2	0	2	0	3	2	70	1.81	100	70	100/70	0	0	0	0	1	0	0	0	0	0	1	0	0	0	0	0	0	0	0	0	0	0	1	80	1
812	1	45	1	1	6	1	3	3	3	0	1	0	1	2	1	1	1	3	3	80	1.6	110	70	110/70	0	0	2	0	3	1	2	0	0	0	2	0	2	1	1	1	0	2	2	0	0	1	0	80	1
813	1	33	1	2	4	1	2	1	1	0	0	0	1	2	0	2	0	3	3	53	1.51	100	90	100/90	0	0	2	0	2	0	2	0	0	0	1	0	2	0	0	0	0	0	0	0	0	0	1	57	0
814	1	35	1	1	1	1	2	5	2	1	0	0	0	3	1	1	0	3	3	74	1.61	140	90	140/90	1	1	4	1	4	1	4	1	3	1	3	1	3	1	2	2	1	5	6	1	1	0	0	103	1
817	0	26	1	1	3	3	3	1	1	0	0	0	0	2	1	2	0	1	2	66	1.71	100	60	100/60	0	0	0	0	1	0	0	0	0	0	1	0	0	0	0	0	0	0	0	0	0	0	1	84	1
818	1	42	1	1	3	1	2	2	2	0	0	0	0	2	1	2	0	1	2	52	1.63	100	70	100/70	0	0	2	0	3	1	2	0	1	0	2	0	2	1	1	1	0	2	2	0	0	1	0	80	1
819	0	25	1	1	3	2	3	2	1	0	0	0	0	1	1	2	0	3	2	52.8	1.66	100	60	100/60	0	0	0	0	0	0	0	0	0	0	0	0	0	0	0	0	0	0	0	0	0	0	1	74	0
820	0	37	1	1	1	3	2	2	1	0	0	0	0	2	0	2	0	1	2	65	1.64	120	80	120/80	0	0	0	0	1	0	0	0	0	0	1	0	0	0	0	0	0	0	0	0	0	0	1	83	1
821	1	25	1	2	3	1	1	2	1	0	0	0	0	2	1	2	0	1	2	55	1.68	110	80	110/80	0	0	1	0	1	0	1	0	0	0	0	0	1	0	0	0	0	0	0	0	0	0	1	78	0
822	1	51	1	2	3	1	2	2	2	0	0	0	0	2	1	2	0	3	2	56.4	1.64	150	80	150/80	1	1	1	0	2	0	1	0	1	0	2	0	1	0	1	1	0	0	0	0	0	0	1	80	1
823	1	41	1	1	1	1	3	2	3	0	1	0	0	1	0	1	0	1	2	96	1.66	130	90	130/90	1	0	4	1	4	1	4	1	2	1	2	0	3	1	2	2	1	4	5	0	0	1	0	120	1
824	0	28	1	1	3	3	3	2	2	0	0	0	0	1	0	2	0	3	3	51	1.56	100	80	100/80	0	0	2	0	2	0	2	0	1	0	1	0	2	0	1	1	0	0	0	0	0	0	1	68	0
825	1	19	1	1	3	1	2	1	1	0	0	0	0	1	0	2	0	1	1	56	1.61	100	70	100/70	0	0	0	0	0	0	0	0	0	0	0	0	0	0	0	0	0	0	0	0	0	0	1	67	0
826	0	26	1	1	3	2	3	4	2	0	0	0	0	1	1	2	0	1	2	61.2	1.7	100	60	100/60	0	0	1	0	1	0	1	0	1	0	1	0	1	0	1	1	0	0	0	0	0	0	1	78	0
827	1	25	1	1	1	1	2	1	1	0	0	0	0	2	0	1	0	3	2	54.5	1.58	100	70	100/70	0	0	1	0	1	0	0	0	0	0	1	0	0	0	0	0	0	0	0	0	0	0	1	87	1
828	0	29	1	1	3	2	3	2	1	0	0	0	0	2	0	2	0	1	2	55	1.55	110	70	110/70	0	0	1	0	1	0	1	0	0	0	0	0	1	0	0	0	0	0	0	0	0	0	1	78	0
829	1	47	1	1	3	3	2	4	2	1	0	1	0	1	0	1	0	3	3	68	1.61	140	100	140/100	1	1	3	1	3	1	3	1	1	0	2	0	2	1	1	1	0	3	3	0	0	1	0	97	1
830	1	46	1	1	3	3	3	2	3	1	0	0	0	2	0	1	0	1	2	91	1.62	130	90	130/90	1	0	4	1	4	1	4	1	2	1	3	0	3	1	2	2	0	4	4	0	0	1	0	109	1
831	1	37	1	1	3	3	2	4	1	0	0	0	1	1	0	1	0	3	2	53	1.57	100	80	100/80	0	0	0	0	0	0	0	0	0	0	0	0	0	0	0	0	0	0	0	0	0	0	1	79	0
832	1	31	1	1	3	2	2	5	3	0	0	0	0	1	1	2	0	3	3	93.4	1.77	110	70	110/70	0	0	3	1	3	1	3	1	1	0	2	0	2	1	1	1	0	3	3	0	0	1	0	112	1
833	0	53	1	1	1	3	2	2	3	0	0	1	0	1	1	1	0	1	2	70	1.62	120	70	120/70	0	0	2	0	2	0	2	0	0	0	1	0	1	0	0	0	0	0	0	0	0	0	1	95	1
834	1	56	1	1	3	1	2	5	3	0	0	0	0	1	0	1	1	3	2	91	1.8	120	70	120/70	0	0	3	1	3	1	3	1	1	0	3	0	2	1	1	1	0	3	3	0	0	1	0	112	1
835	1	55	1	1	3	2	3	2	3	0	0	0	0	1	0	2	0	2	2	78	1.64	120	80	120/80	0	0	2	0	2	0	2	0	1	0	2	0	1	0	1	1	0	0	0	0	0	0	1	94	1
836	1	32	1	1	3	2	2	2	3	0	0	0	0	1	0	2	0	3	2	68	1.56	100	70	100/70	0	0	2	0	2	0	2	0	0	0	1	0	1	0	0	0	0	0	0	0	0	0	1	104	1
837	0	32	1	1	3	2	2	2	1	0	0	0	0	2	0	2	0	3	2	66	1.6	120	80	120/80	0	0	2	0	2	0	2	0	0	0	2	0	1	0	0	0	0	0	0	0	0	0	1	90	1
838	1	50	1	1	3	2	2	1	2	0	0	0	1	1	0	1	0	3	2	62	1.64	120	80	120/80	0	0	2	0	2	0	1	0	0	0	2	0	1	0	0	0	0	0	0	0	0	0	1	87	1
839	1	32	1	1	3	1	3	5	2	0	0	0	0	1	0	1	0	3	2	82	1.61	120	80	120/80	0	0	1	0	1	0	1	0	0	0	1	0	0	0	1	1	0	0	0	0	0	0	1	101	1
840	1	47	1	1	3	1	2	2	2	0	0	0	0	1	1	2	0	3	2	70	1.6	110	80	110/80	0	0	1	0	1	0	1	0	0	0	1	0	0	0	0	0	0	0	0	0	0	0	1	95	1
841	0	31	1	1	3	2	3	1	1	0	0	0	1	1	0	2	0	2	1	53	1.5	110	70	110/70	0	0	1	0	2	0	1	0	1	0	2	0	1	0	1	1	0	0	0	0	0	0	1	81	1
842	1	35	1	1	2	3	3	2	2	0	0	0	0	1	1	2	0	1	3	49.5	1.58	100	70	100/70	0	0	1	0	1	0	1	0	0	0	0	0	1	0	0	0	0	0	0	0	0	0	1	77	0
843	0	32	1	1	3	3	2	1	2	0	0	0	1	2	1	2	0	1	2	53	1.55	120	80	120/80	0	0	1	0	2	0	1	0	0	0	1	0	1	0	0	0	0	0	0	0	0	0	1	81	1
844	0	37	1	1	2	2	1	4	2	1	0	0	0	1	1	1	0	3	2	62	1.6	110	70	110/70	0	0	2	0	2	0	1	0	0	0	2	0	1	0	0	0	0	0	0	0	0	0	1	85	1
845	1	33	1	1	3	2	2	2	2	0	0	0	0	1	1	2	0	1	3	59	1.64	120	70	120/70	0	0	0	0	1	0	0	0	0	0	1	0	0	0	0	0	0	0	0	0	0	0	1	84	1
846	1	31	0	1	2	1	1	2	2	0	0	0	4	2	1	2	0	1	3	62.6	1.74	110	70	110/70	0	0	0	0	0	0	0	0	0	0	0	0	0	0	0	0	0	0	0	0	0	0	1	88	0
847	1	35	1	1	3	1	2	2	2	0	0	0	1	2	0	2	0	3	2	69	1.66	100	60	100/60	0	0	1	0	1	0	1	0	0	0	1	0	0	0	0	0	0	0	0	0	0	0	1	90	1
848	0	32	1	1	3	3	3	1	2	0	0	0	1	1	0	2	1	3	2	63	1.67	110	60	110/60	0	0	0	0	1	0	0	0	0	0	1	0	0	0	0	0	0	0	0	0	0	0	1	80	1
849	0	51	1	1	3	2	2	4	2	0	0	0	0	1	1	2	0	1	2	56	1.58	110	70	110/70	0	0	1	0	1	0	1	0	0	0	1	0	0	0	0	0	0	0	0	0	0	0	1	89	1
850	0	29	1	1	3	3	3	2	1	0	0	0	1	1	0	1	0	1	2	71.6	1.74	110	60	110/60	0	0	1	0	1	0	1	0	0	0	1	0	0	0	0	0	0	0	0	0	0	0	1	92	1
851	1	35	1	1	3	3	3	5	2	0	0	0	1	2	1	2	0	1	2	78	1.61	110	60	110/60	0	0	2	0	2	0	2	0	0	0	1	0	1	0	1	1	0	0	0	0	0	0	1	100	1
852	1	36	1	1	3	1	1	1	2	0	0	0	1	2	1	2	0	1	3	58	1.69	110	60	110/60	0	0	2	0	2	0	1	0	1	0	2	0	1	0	1	1	0	0	0	0	0	0	1	85	1
853	1	55	1	1	3	1	1	5	3	0	0	0	0	2	0	1	0	1	3	85	1.67	140	90	140/90	1	1	4	1	4	1	4	1	2	1	3	0	3	1	3	3	0	4	4	0	0	1	0	111	1
854	1	28	1	1	6	1	2	4	2	0	0	0	1	2	0	2	1	3	3	63	1.69	120	80	120/80	0	0	1	0	2	0	1	0	0	0	1	0	1	0	0	0	0	0	0	0	0	0	1	81	1
855	0	31	1	1	2	2	2	1	1	1	0	0	0	2	0	2	0	1	3	70	1.71	130	70	130/70	0	0	2	0	3	1	2	0	0	0	2	0	2	1	0	0	0	2	2	0	0	1	0	83	1
856	1	29	0	2	5	2	3	2	1	0	1	0	4	2	0	1	0	3	2	112	1.73	140	90	140/90	1	1	4	1	4	1	4	1	3	1	3	0	3	1	3	3	1	4	5	0	0	1	0	104	1
857	1	29	1	1	6	2	2	1	1	0	0	0	0	3	1	2	1	3	3	73	1.7	130	80	130/80	0	0	1	0	1	0	1	0	0	0	0	0	1	0	0	0	0	0	0	0	0	0	1	69	0
858	0	37	1	1	1	2	3	2	2	0	0	0	0	2	1	2	1	3	3	64	1.63	180	90	180/90	1	1	2	0	2	0	2	0	1	0	1	0	2	0	1	1	0	0	0	0	0	0	1	70	0
859	1	39	1	2	3	1	2	4	2	1	0	0	1	2	1	1	1	2	3	69	1.62	100	70	100/70	0	0	1	0	1	0	1	0	0	0	1	0	1	0	0	0	0	0	0	0	0	0	1	73	0
860	0	36	1	2	2	3	3	2	3	0	0	0	1	2	0	2	0	3	2	71	1.79	120	80	120/80	0	0	1	0	1	0	1	0	0	0	0	0	1	0	0	0	0	0	0	0	0	0	1	73	0
861	1	38	1	1	4	1	3	2	2	0	0	0	0	2	0	2	0	3	3	63	1.71	120	70	120/70	0	0	0	0	0	0	0	0	0	0	0	0	0	0	0	0	0	0	0	0	0	0	1	60	0
862	1	34	0	1	2	1	3	1	2	0	0	0	4	1	0	2	1	3	3	60	1.6	100	70	100/70	0	0	0	0	0	0	0	0	0	0	0	0	0	0	0	0	0	0	0	0	0	0	1	57	0
863	1	32	1	2	1	1	2	2	1	0	0	0	1	2	1	2	0	3	3	71	1.73	100	80	100/80	0	0	1	0	1	0	1	0	0	0	0	0	1	0	0	0	0	0	0	0	0	0	1	64	0
864	1	41	1	1	4	1	3	3	3	1	1	0	1	2	1	1	0	3	2	122	1.68	160	90	160/90	1	1	4	1	4	1	4	1	1	0	3	0	3	1	2	2	1	3	4	0	0	1	0	111	1
865	1	33	0	1	1	1	2	5	1	0	0	0	4	1	0	2	0	3	3	101	1.63	140	100	140/100	1	1	4	1	4	1	4	1	3	1	3	1	3	1	4	3	1	5	6	1	1	0	0	109	1
866	1	32	1	2	6	1	2	2	1	0	0	0	0	2	1	2	0	3	3	70	1.82	100	90	100/90	0	0	0	0	1	0	0	0	0	0	1	0	0	0	0	0	0	0	0	0	0	0	1	81	1
867	1	35	1	2	2	1	3	4	2	0	0	0	0	2	1	2	1	3	2	70	1.68	100	70	100/70	0	0	1	0	1	0	1	0	0	0	1	0	0	0	0	0	0	0	0	0	0	0	1	89	1
868	0	24	1	1	1	2	2	2	2	0	0	0	0	2	0	2	0	1	3	54	1.63	100	70	100/70	0	0	0	0	0	0	0	0	0	0	0	0	0	0	0	0	0	0	0	0	0	0	1	61	0
869	1	23	1	2	5	1	1	1	1	0	0	0	0	3	0	2	0	1	3	46	1.54	100	70	100/70	0	0	0	0	0	0	0	0	0	0	0	0	0	0	0	0	0	0	0	0	0	0	1	51	0
870	0	26	0	1	1	2	3	2	2	0	0	0	4	2	1	2	1	3	3	70	1.64	100	70	100/70	0	0	1	0	1	0	1	0	0	0	1	0	1	0	0	0	0	0	0	0	0	0	1	70	0
871	0	27	1	1	1	3	3	2	2	0	0	0	0	1	0	2	0	1	3	76.2	1.6	100	60	100/60	0	0	2	0	2	0	2	0	1	0	2	0	1	0	1	1	0	0	0	0	0	0	1	102	1
872	1	36	1	1	1	1	2	2	1	0	0	0	1	1	1	1	0	1	3	87	1.68	100	70	100/70	0	0	1	0	1	0	1	0	0	0	1	0	0	0	1	1	0	0	0	0	0	0	1	104	1
873	1	42	1	1	3	1	2	2	2	1	0	0	0	2	1	1	0	3	2	73	1.61	140	90	140/90	1	1	3	1	3	1	3	1	1	0	2	1	2	1	1	1	0	4	4	0	0	1	0	98	1
874	1	49	1	1	3	1	1	2	1	0	0	0	0	2	1	2	0	3	2	77	1.57	110	70	110/70	0	0	3	1	3	1	3	1	1	0	3	0	2	1	2	2	0	3	3	0	0	1	0	100	1
875	0	34	1	1	3	2	2	5	1	0	0	0	0	2	0	2	0	3	2	65	1.63	100	70	100/70	0	0	1	0	1	0	0	0	0	0	1	0	0	0	0	0	0	0	0	0	0	0	1	85	1
876	1	51	1	1	1	1	3	2	2	0	0	1	0	2	0	2	0	1	2	70	1.67	120	80	120/80	0	0	2	0	2	0	2	0	1	0	2	0	1	0	1	1	0	0	0	0	0	0	1	98	1
877	0	26	1	1	3	3	2	2	2	0	0	0	0	2	1	2	0	3	2	51.5	1.58	110	70	110/70	0	0	1	0	1	0	1	0	0	0	1	0	0	0	0	0	0	0	0	0	0	0	1	93	1
878	1	49	1	1	3	1	2	2	2	0	0	0	0	2	1	2	0	1	2	48	1.5	100	70	100/70	0	0	1	0	1	0	1	0	0	0	0	0	1	0	0	0	0	0	0	0	0	0	1	78	0
879	1	48	0	1	1	1	3	1	1	1	0	0	4	1	1	1	0	3	3	73	1.66	130	90	130/90	1	0	2	0	2	0	1	0	1	0	1	0	1	0	0	0	0	0	0	0	0	0	1	90	0
880	1	43	1	1	3	1	2	2	2	0	0	0	0	2	0	2	0	1	2	64	1.56	100	60	100/60	0	0	1	0	1	0	1	0	0	0	1	0	0	0	0	0	0	0	0	0	0	0	1	90	1
881	1	43	1	1	2	2	2	4	1	0	0	0	1	1	0	2	0	1	2	46	1.52	110	60	110/60	0	0	1	0	1	0	1	0	0	0	0	0	1	0	0	0	0	0	0	0	0	0	1	76	0
882	1	42	1	1	2	1	2	2	2	0	0	0	0	1	1	2	0	1	2	74	1.63	100	70	100/70	0	0	1	0	1	0	1	0	0	0	1	0	0	0	0	0	0	0	0	0	0	0	1	95	1
883	1	61	1	1	1	1	3	3	3	0	0	0	1	2	1	2	1	3	2	68	1.6	120	80	120/80	0	0	1	0	1	0	1	0	0	0	0	0	1	0	0	0	0	0	0	0	0	0	1	71	0
884	0	34	0	1	2	2	3	2	2	0	0	0	4	2	0	2	1	3	2	101	1.78	140	95	140/95	1	1	4	1	4	1	4	1	2	1	4	0	3	1	3	3	0	4	4	0	0	1	0	113	1
885	1	41	1	2	3	1	3	2	2	0	0	0	0	1	1	2	0	3	2	100	1.68	120	70	120/70	0	0	2	0	2	0	2	0	0	0	1	0	1	0	1	1	0	0	0	0	0	0	1	93	1
886	1	45	1	1	1	1	3	4	2	0	0	0	1	1	0	1	0	3	2	70	1.64	160	100	160/100	1	1	2	0	2	0	1	0	1	0	2	0	1	0	1	1	0	0	0	0	0	0	1	87	1
887	1	39	1	2	2	1	2	2	2	0	0	0	0	3	1	2	0	3	2	81	1.59	140	100	140/100	1	1	3	1	3	1	2	0	1	0	2	0	2	1	2	2	0	2	2	0	0	1	0	86	1
888	0	29	0	1	4	2	2	1	1	0	0	0	4	2	0	2	0	3	2	69	1.63	100	80	100/80	0	0	0	0	0	0	0	0	0	0	0	0	0	0	0	0	0	0	0	0	0	0	1	87	0
889	1	27	0	2	6	1	2	2	1	0	0	0	4	2	0	2	0	1	3	71	1.6	140	90	140/90	1	1	4	1	4	1	4	1	3	1	3	1	3	1	2	2	1	5	6	1	1	0	0	103	1
890	1	53	1	1	4	1	3	4	2	0	0	0	1	1	0	2	1	3	2	64	1.69	120	70	120/70	0	0	1	0	1	0	1	0	0	0	0	0	1	0	0	0	0	0	0	0	0	0	1	70	0
891	1	33	1	1	1	1	2	1	1	0	0	0	1	2	0	2	0	3	2	63	1.57	120	80	120/80	0	0	1	0	1	0	1	0	0	0	0	0	1	0	0	0	0	0	0	0	0	0	1	69	0
892	1	29	1	1	1	1	3	1	1	0	0	0	0	1	0	2	1	3	3	81	1.69	140	100	140/100	1	1	5	1	5	1	5	1	3	1	4	1	4	1	2	2	1	5	6	1	1	0	0	98	1
893	1	57	1	2	2	1	3	3	3	1	1	0	0	1	1	1	0	3	2	70	1.61	100	70	100/70	0	0	2	0	3	1	2	0	0	0	2	0	2	1	0	0	0	2	2	0	0	1	0	80	1
894	1	39	1	2	4	1	2	2	2	0	0	0	1	2	1	2	1	3	2	67	1.64	100	80	100/80	0	0	0	0	0	0	0	0	0	0	0	0	0	0	0	0	0	0	0	0	0	0	1	71	0
895	0	27	0	2	2	2	3	2	1	1	0	0	4	2	0	2	0	1	2	71	1.68	120	80	120/80	0	0	1	0	1	0	1	0	0	0	1	0	1	0	0	0	0	0	0	0	0	0	1	81	0
896	1	27	1	1	6	1	3	2	2	0	0	0	0	2	0	2	0	3	2	63	1.61	120	80	120/80	0	0	0	0	0	0	0	0	0	0	0	0	0	0	0	0	0	0	0	0	0	0	1	69	0
897	1	49	0	2	2	1	3	2	4	1	1	0	4	2	1	1	1	3	3	93	1.71	160	100	160/100	1	1	4	1	4	1	4	1	2	1	3	0	3	1	3	3	1	4	5	0	0	1	0	104	1
898	1	51	1	1	2	1	2	2	1	1	0	0	0	2	1	1	0	1	2	81	1.67	150	90	150/90	1	1	3	1	3	1	3	1	2	1	3	0	2	1	2	2	0	4	4	0	0	1	0	89	1
899	0	29	0	1	1	2	1	1	1	0	0	0	4	2	0	2	1	3	3	74	1.6	130	70	130/70	0	0	0	0	0	0	0	0	0	0	0	0	0	0	0	0	0	0	0	0	0	0	1	88	0
900	1	40	1	2	4	1	3	2	3	1	0	0	1	2	1	1	1	3	2	54	1.66	120	80	120/80	0	0	1	0	1	0	1	0	0	0	1	0	1	0	0	0	0	0	0	0	0	0	1	70	0
901	1	30	1	1	1	1	2	4	1	0	0	0	0	1	0	2	1	3	2	61	1.57	120	80	120/80	0	0	0	0	0	0	0	0	0	0	0	0	0	0	0	0	0	0	0	0	0	0	1	69	0
902	0	31	1	2	2	2	2	2	1	0	0	0	0	2	1	2	0	2	2	74	1.6	120	80	120/80	0	0	3	1	3	1	3	1	1	0	2	0	2	1	1	1	0	3	3	0	0	1	0	89	1
903	0	42	1	2	3	2	1	3	2	0	0	0	1	1	0	2	0	3	2	64	1.64	120	80	120/80	0	0	1	0	2	0	1	0	0	0	1	0	1	0	0	0	0	0	0	0	0	0	1	80	1
904	1	29	1	2	6	1	3	5	1	0	0	0	0	1	1	2	1	2	2	80	1.6	140	100	140/100	1	1	5	1	5	1	5	1	2	1	4	0	4	1	3	3	0	4	4	0	0	1	0	101	1
905	1	50	1	1	4	1	3	4	3	0	1	0	0	1	1	1	0	3	2	60	1.7	100	80	100/80	0	0	1	0	1	0	1	0	0	0	0	0	1	0	0	0	0	0	0	0	0	0	1	64	0
906	0	30	1	1	1	3	3	1	1	0	0	0	0	2	0	2	0	3	2	63	1.67	100	70	100/70	0	0	0	0	0	0	0	0	0	0	0	0	0	0	0	0	0	0	0	0	0	0	1	68	0
907	0	27	0	2	2	2	3	1	1	0	0	0	4	2	0	2	0	1	2	70	1.69	120	80	120/80	0	0	0	0	0	0	0	0	0	0	0	0	0	0	0	0	0	0	0	0	0	0	1	70	0
908	1	44	1	1	3	1	3	2	2	0	0	0	1	1	1	1	1	3	2	109	1.71	160	100	160/100	1	1	5	1	5	1	5	1	2	1	4	0	4	1	3	3	0	4	4	0	0	1	0	100	1
909	0	38	1	1	1	3	3	5	2	0	0	0	1	2	0	2	0	1	2	71	1.77	130	70	130/70	0	0	0	0	0	0	0	0	0	0	0	0	0	0	0	0	0	0	0	0	0	0	1	71	0
910	0	41	1	1	3	3	2	5	2	0	0	0	0	2	0	2	1	2	2	90	1.7	150	100	150/100	1	1	4	1	4	1	4	1	2	1	3	0	3	1	3	3	0	4	4	0	0	1	0	101	1
911	0	32	1	1	3	3	3	2	2	0	0	0	0	1	0	2	0	3	2	58	1.67	120	80	120/80	0	0	0	0	0	0	0	0	0	0	0	0	0	0	0	0	0	0	0	0	0	0	1	70	0
912	1	36	1	1	2	1	2	5	2	0	0	0	0	1	1	2	0	1	2	66	1.67	110	70	110/70	0	0	2	0	2	0	2	0	0	0	1	0	1	0	0	0	0	0	0	0	0	0	1	92	1
913	1	23	1	1	3	1	3	1	1	0	0	0	0	1	1	2	0	1	2	78	1.68	100	70	100/70	0	0	3	1	3	1	2	0	1	0	3	0	2	1	1	1	0	2	2	0	0	1	0	86	1
914	1	31	1	1	3	1	2	2	2	0	0	0	0	2	1	2	0	3	2	56	1.67	100	60	100/60	0	0	1	0	1	0	1	0	0	0	1	0	1	0	0	0	0	0	0	0	0	0	1	64	0
915	0	27	1	1	3	2	3	1	1	0	0	0	0	2	1	2	0	3	2	70	1.64	120	80	120/80	0	0	1	0	1	0	1	0	0	0	0	0	1	0	0	0	0	0	0	0	0	0	1	65	0
916	1	29	1	1	3	1	3	2	1	0	0	0	0	2	0	2	0	1	3	69	1.6	120	80	120/80	0	0	0	0	1	0	0	0	0	0	1	0	0	0	0	0	0	0	0	0	0	0	1	82	1
917	1	51	1	2	2	1	3	3	3	1	0	0	1	1	0	1	0	3	2	73	1.64	100	80	100/80	0	0	1	0	1	0	1	0	0	0	1	0	1	0	0	0	0	0	0	0	0	0	1	78	0
918	0	40	1	1	1	2	3	2	2	0	0	0	1	1	1	2	0	3	2	90	1.72	130	80	130/80	0	0	3	1	3	1	3	1	2	1	2	1	2	1	2	2	1	5	6	1	1	0	0	107	1
919	0	28	0	1	1	2	3	1	1	0	0	0	4	2	0	2	1	3	2	96	1.65	130	80	130/80	0	0	3	1	3	1	3	1	2	1	2	1	2	1	2	2	1	5	6	1	1	0	0	107	1
920	1	30	0	1	2	1	2	1	1	0	0	0	4	2	1	2	0	1	3	90	1.63	140	100	140/100	1	1	4	1	4	1	4	1	2	1	3	0	3	1	3	3	0	4	4	0	0	1	0	105	1
921	0	42	1	1	4	3	3	4	2	1	0	0	0	2	0	1	0	3	2	67	1.66	120	70	120/70	0	0	3	1	3	1	3	1	0	0	1	0	3	0	0	0	0	2	2	0	0	1	0	70	0
922	0	31	0	2	2	2	2	2	1	0	0	0	4	2	0	2	0	1	3	105	1.6	150	100	150/100	1	1	5	1	5	1	5	1	3	1	3	1	4	1	3	3	1	5	6	1	1	0	0	108	1
923	1	23	1	1	6	1	2	1	1	0	0	0	0	2	0	2	1	3	3	61	1.68	120	80	120/80	0	0	1	0	1	0	1	0	0	0	1	0	1	0	0	0	0	0	0	0	0	0	1	64	0
924	0	25	1	1	3	2	2	5	1	0	0	0	0	2	0	2	0	3	2	70	1.72	100	80	100/80	0	0	1	0	1	0	1	0	0	0	0	0	1	0	0	0	0	0	0	0	0	0	1	70	0
925	1	30	1	2	2	2	3	2	1	0	0	0	0	2	1	2	0	1	2	67	1.61	120	80	120/80	0	0	1	0	1	0	1	0	0	0	0	0	1	0	0	0	0	0	0	0	0	0	1	70	0
926	1	40	0	2	3	1	2	4	2	0	0	0	4	1	0	2	1	3	3	102	1.7	140	100	140/100	1	1	4	1	4	1	4	1	3	1	3	1	3	1	3	3	1	5	6	1	1	0	0	104	1
927	1	57	1	2	3	1	3	4	2	1	0	0	1	2	1	1	0	3	3	71	1.6	140	80	140/80	1	0	4	1	4	1	4	1	2	1	4	0	3	1	1	1	0	4	4	0	0	1	0	97	1
928	1	59	1	1	2	1	3	3	3	0	0	0	1	2	0	2	1	3	3	67	1.69	120	70	120/70	0	0	0	0	1	0	0	0	0	0	1	0	0	0	0	0	0	0	0	0	0	0	1	81	1
929	0	32	1	1	1	3	3	2	2	0	0	0	0	2	0	2	0	1	2	73	1.71	100	80	100/80	0	0	2	0	2	0	2	0	0	0	1	0	1	0	0	0	0	0	0	0	0	0	1	90	1
930	0	40	0	1	1	2	3	5	1	0	0	0	4	2	0	2	1	3	3	80	1.64	100	90	100/90	0	0	2	0	2	0	1	0	1	0	1	0	1	0	1	1	0	0	0	0	0	0	1	91	0
931	1	29	1	1	3	2	2	5	1	0	0	0	0	2	1	2	1	3	3	98.5	1.7	120	80	120/80	0	0	4	1	4	1	4	1	2	1	2	1	3	1	2	2	1	5	6	1	1	0	0	103	1
932	1	32	1	2	6	1	2	1	1	0	0	0	0	2	1	2	0	3	3	57	1.59	120	80	120/80	0	0	0	0	0	0	0	0	0	0	0	0	0	0	0	0	0	0	0	0	0	0	1	79	0
933	1	25	0	2	2	1	3	5	1	0	0	0	4	2	0	2	1	3	3	79	1.81	110	70	110/70	0	0	0	0	0	0	0	0	0	0	0	0	0	0	0	0	0	0	0	0	0	0	1	83	0
934	0	32	1	1	4	2	3	2	1	0	0	0	0	2	1	2	0	1	3	70	1.67	120	80	120/80	0	0	3	1	3	1	3	1	1	0	2	0	2	1	1	1	0	3	3	0	0	1	0	90	1
935	1	33	0	2	2	1	3	5	1	0	0	0	4	2	0	2	1	2	3	70	1.74	120	80	120/80	0	0	0	0	0	0	0	0	0	0	0	0	0	0	0	0	0	0	0	0	0	0	1	80	0
936	1	38	0	1	6	1	2	1	1	0	0	0	4	3	0	2	0	1	3	69	1.7	130	70	130/70	0	0	0	0	0	0	0	0	0	0	0	0	0	0	0	0	0	0	0	0	0	0	1	87	0
937	1	61	1	2	4	1	2	3	1	1	1	0	0	2	1	1	0	3	3	60	1.57	120	70	120/70	0	0	2	0	2	0	2	0	0	0	1	0	2	0	0	0	0	0	0	0	0	0	1	70	0
938	0	42	1	1	1	2	3	2	2	0	0	0	0	2	1	2	0	3	3	91	1.74	160	100	160/100	1	1	4	1	4	1	4	1	2	1	4	0	3	1	3	3	0	4	4	0	0	1	0	101	1
939	0	51	1	2	3	1	3	2	3	1	0	0	0	2	1	1	0	3	3	82	1.63	160	70	160/70	1	1	5	1	5	1	5	1	3	1	4	1	4	1	3	3	1	5	6	1	1	0	0	103	1
940	1	34	1	2	6	1	3	1	2	0	0	0	1	2	0	2	0	3	3	71	1.89	100	70	100/70	0	0	1	0	2	0	1	0	0	0	1	0	1	0	0	0	0	0	0	0	0	0	1	80	1
941	0	37	0	1	1	2	1	1	1	0	0	0	4	2	1	2	1	3	2	79	1.84	100	70	100/70	0	0	0	0	0	0	0	0	0	0	0	0	0	0	0	0	0	0	0	0	0	0	1	79	0
942	1	29	1	1	6	2	3	5	1	0	0	0	0	1	0	2	0	3	2	63	1.6	100	80	100/80	0	0	0	0	0	0	0	0	0	0	0	0	0	0	0	0	0	0	0	0	0	0	1	69	0
943	1	39	1	2	2	1	3	2	2	1	0	0	0	2	0	1	0	1	3	67	1.79	100	80	100/80	0	0	1	0	2	0	1	0	0	0	2	0	1	0	0	0	0	0	0	0	0	0	1	81	1
944	0	25	0	1	4	2	3	1	1	0	0	0	4	2	0	2	0	1	3	69	1.75	120	80	120/80	0	0	0	0	0	0	0	0	0	0	0	0	0	0	0	0	0	0	0	0	0	0	1	70	0
945	1	31	1	2	2	1	2	1	2	0	0	0	0	2	0	2	0	3	3	79	1.63	120	80	120/80	0	0	0	0	1	0	0	0	0	0	1	0	0	0	0	0	0	0	0	0	0	0	1	81	1
946	1	64	1	2	1	1	3	3	3	1	0	0	0	1	1	1	0	1	3	70	1.63	120	70	120/70	0	0	3	1	3	1	2	0	0	0	2	0	2	1	0	0	0	2	2	0	0	1	0	85	1
947	1	51	1	1	2	1	3	2	3	0	0	0	0	2	1	2	0	3	3	61	1.6	120	80	120/80	0	0	0	0	0	0	0	0	0	0	0	0	0	0	0	0	0	0	0	0	0	0	1	77	0
948	1	31	1	1	6	1	2	1	1	0	0	0	1	2	0	2	0	1	3	78	1.64	120	80	120/80	0	0	2	0	2	0	2	0	1	0	2	0	2	0	1	1	0	0	0	0	0	0	1	73	0
949	1	39	1	2	3	1	2	2	2	0	0	0	0	2	0	2	1	3	3	92	1.69	160	100	160/100	1	1	4	1	4	1	4	1	2	1	3	1	3	1	2	2	1	5	6	1	1	0	0	102	1
950	1	63	0	2	3	1	3	2	4	1	0	0	4	1	1	1	1	3	3	93	1.73	100	80	100/80	0	0	5	1	5	1	4	1	1	0	4	0	4	1	2	2	0	3	3	0	0	1	0	94	1
951	0	28	1	1	3	2	3	1	1	0	0	0	0	1	1	1	0	3	2	55	1.5	100	60	100/60	0	0	0	0	0	0	0	0	0	0	0	0	0	0	0	0	0	0	0	0	0	0	1	78	0
952	1	33	0	1	2	1	3	2	2	0	0	0	4	2	0	2	1	3	2	68	1.67	130	80	130/80	0	0	0	0	0	0	0	0	0	0	0	0	0	0	0	0	0	0	0	0	0	0	1	81	0
953	1	45	0	1	3	1	2	1	1	0	0	0	4	2	1	2	0	3	2	93	1.9	110	70	110/70	0	0	0	0	0	0	0	0	0	0	0	0	0	0	0	0	0	0	0	0	0	0	1	80	0
954	1	34	1	1	4	1	3	2	1	0	0	0	0	2	1	2	1	3	2	93	1.64	160	100	160/100	1	1	4	1	4	1	4	1	3	1	3	1	3	1	3	3	1	5	6	1	1	0	0	107	1
955	0	30	1	1	3	3	3	2	2	0	0	0	0	1	1	2	0	3	2	55	1.66	110	70	110/70	0	0	1	0	1	0	1	0	0	0	0	0	1	0	0	0	0	0	0	0	0	0	1	61	0
956	1	37	1	2	2	1	2	2	2	0	0	0	0	1	0	2	0	3	2	80	1.6	120	80	120/80	0	0	1	0	2	0	1	0	0	0	1	0	1	0	1	1	0	0	0	0	0	0	1	80	1
957	1	35	1	1	1	1	3	2	3	0	0	0	1	2	0	2	1	3	3	61	1.69	140	90	140/90	1	1	3	1	3	1	3	1	2	1	3	0	2	1	2	2	0	4	4	0	0	1	0	91	1
958	0	33	1	1	1	2	3	2	2	0	0	0	0	2	1	2	0	1	2	62	1.65	100	70	100/70	0	0	0	0	0	0	0	0	0	0	0	0	0	0	0	0	0	0	0	0	0	0	1	73	0
959	1	31	0	2	4	1	3	1	1	0	0	0	4	1	0	2	0	3	2	70	1.74	120	80	120/80	0	0	1	0	1	0	1	0	0	0	0	0	1	0	0	0	0	0	0	0	0	0	1	77	0
960	0	29	1	2	3	3	3	1	1	0	0	0	1	1	1	1	0	1	2	67	1.64	100	60	100/60	0	0	0	0	0	0	0	0	0	0	0	0	0	0	0	0	0	0	0	0	0	0	1	69	0
961	1	32	1	1	6	1	3	5	2	0	0	0	0	2	1	2	1	3	3	70	1.61	100	90	100/90	0	0	2	0	2	0	2	0	0	0	1	0	1	0	0	0	0	0	0	0	0	0	1	90	1
962	0	24	1	1	3	2	2	1	1	0	0	0	1	2	1	2	0	3	2	72	1.69	100	70	100/70	0	0	0	0	1	0	0	0	0	0	1	0	0	0	0	0	0	0	0	0	0	0	1	80	1
963	1	36	1	2	2	1	2	1	1	0	0	0	0	1	1	2	1	3	3	70	1.49	130	80	130/80	0	0	1	0	2	0	1	0	0	0	1	0	1	0	1	1	0	0	0	0	0	0	1	81	1
964	0	36	1	1	3	2	2	2	2	0	0	0	0	2	0	2	0	1	2	59	1.56	90	60	90/60	0	0	1	0	1	0	1	0	0	0	0	0	1	0	0	0	0	0	0	0	0	0	1	70	0
965	1	39	1	2	1	1	3	2	2	1	0	0	0	2	0	1	0	1	3	93	1.69	160	120	160/120	1	1	5	1	5	1	5	1	2	1	3	1	4	1	3	3	1	5	6	1	1	0	0	107	1
966	1	48	1	1	3	1	1	2	2	1	0	0	0	2	0	2	0	1	2	87	1.66	110	70	110/70	0	0	4	1	4	1	4	1	1	0	3	0	3	1	2	2	0	3	3	0	0	1	0	101	1
967	0	33	0	2	2	1	3	1	1	0	0	0	4	1	0	2	0	1	3	80	1.6	120	80	120/80	0	0	0	0	0	0	0	0	0	0	0	0	0	0	1	1	0	0	0	0	0	0	1	71	0
968	0	29	1	1	3	3	3	1	1	0	0	0	0	1	0	2	0	1	2	45.6	1.56	90	60	90/60	0	0	0	0	0	0	0	0	0	0	0	0	0	0	0	0	0	0	0	0	0	0	1	65	0
969	1	41	0	1	1	1	2	4	2	0	0	0	4	2	1	2	0	1	3	70	1.72	120	80	120/80	0	0	1	0	1	0	1	0	0	0	0	0	1	0	0	0	0	0	0	0	0	0	1	74	0
970	1	35	1	1	3	1	2	2	2	0	0	0	1	2	1	2	0	3	2	70	1.59	110	70	110/70	0	0	0	0	1	0	0	0	0	0	1	0	0	0	0	0	0	0	0	0	0	0	1	80	1
971	1	36	1	1	3	1	2	2	2	0	0	0	0	2	1	2	0	1	1	47	1.55	100	80	100/80	0	0	0	0	0	0	0	0	0	0	0	0	0	0	0	0	0	0	0	0	0	0	1	62	0
972	0	34	1	1	3	3	3	2	1	0	0	0	0	2	1	2	0	1	1	58	1.5	100	70	100/70	0	0	0	0	1	0	0	0	0	0	1	0	0	0	0	0	0	0	0	0	0	0	1	80	1
973	0	35	1	2	2	2	3	2	3	0	0	0	0	1	0	2	1	3	3	70	1.64	120	80	120/80	0	0	0	0	0	0	0	0	0	0	0	0	0	0	0	0	0	0	0	0	0	0	1	70	0
974	0	32	1	1	1	2	3	4	1	0	0	0	0	2	0	2	0	1	3	64	1.7	110	70	110/70	0	0	0	0	0	0	0	0	0	0	0	0	0	0	0	0	0	0	0	0	0	0	1	68	0
975	0	33	1	2	6	2	3	5	1	0	0	0	0	2	0	2	0	2	3	71	1.7	120	80	120/80	0	0	1	0	1	0	1	0	0	0	0	0	1	0	0	0	0	0	0	0	0	0	1	73	0
976	0	39	0	1	3	3	3	1	1	1	0	0	4	1	0	1	0	3	2	109.7	1.84	140	80	140/80	1	0	3	1	3	1	3	1	2	1	3	0	2	1	2	2	0	4	4	0	0	1	0	106	1
977	0	45	1	1	2	3	3	5	1	0	0	0	1	2	1	2	0	1	2	64	1.5	100	70	100/70	0	0	1	0	1	0	1	0	0	0	1	0	0	0	0	0	0	0	0	0	0	0	1	94	1
978	0	29	0	1	3	3	3	2	2	0	0	0	4	2	1	2	1	3	2	73	1.69	120	80	120/80	0	0	1	0	1	0	0	0	0	0	0	0	0	0	0	0	0	0	0	0	0	0	1	91	0
979	0	29	1	1	3	3	3	2	1	0	0	0	1	2	0	2	0	1	2	72	1.7	110	70	110/70	0	0	0	0	1	0	0	0	0	0	1	0	0	0	0	0	0	0	0	0	0	0	1	81	1
980	0	34	1	1	2	3	2	2	2	1	0	1	0	2	0	2	0	1	2	75	1.68	130	80	130/80	0	0	3	1	3	1	3	1	1	0	3	0	2	1	1	1	0	3	3	0	0	1	0	93	1
981	0	30	1	1	3	2	3	2	2	1	0	0	0	2	1	2	0	3	2	56	1.53	110	80	110/80	0	0	1	0	1	0	1	0	0	0	1	0	1	0	0	0	0	0	0	0	0	0	1	70	0
982	0	34	1	1	1	3	2	1	1	0	0	0	0	1	0	2	0	3	3	84	1.72	100	70	100/70	0	0	4	1	4	1	4	1	2	1	2	1	3	1	1	1	0	5	5	0	1	0	0	90	1
983	0	45	1	1	3	3	2	2	2	0	0	0	0	2	1	2	0	1	2	69	1.69	100	80	100/80	0	0	2	0	3	1	2	0	1	0	3	0	2	1	1	1	0	2	2	0	0	1	0	80	1
984	1	28	1	1	3	1	3	2	1	0	0	0	0	2	0	2	0	1	3	70	1.6	120	80	120/80	0	0	1	0	1	0	1	0	1	0	1	0	1	0	1	1	0	0	0	0	0	0	1	79	0
985	1	34	1	1	1	1	2	5	1	0	0	0	0	2	1	2	0	3	3	90	1.6	160	120	160/120	1	1	4	1	4	1	4	1	2	1	4	0	3	1	3	3	0	4	4	0	0	1	0	104	1
986	0	39	1	1	4	2	2	2	2	0	0	0	0	1	0	2	0	3	3	67	1.6	130	90	130/90	1	0	2	0	2	0	2	0	1	0	0	0	2	0	0	0	0	0	0	0	0	0	1	71	0
987	1	37	1	1	3	1	3	4	2	0	0	0	0	1	0	2	0	3	2	71	1.69	120	80	120/80	0	0	1	0	2	0	1	0	0	0	1	0	1	0	0	0	0	0	0	0	0	0	1	81	1
988	0	40	0	1	3	2	3	2	2	0	0	0	4	2	0	2	1	2	2	69	1.67	120	80	120/80	0	0	1	0	1	0	1	0	0	0	0	0	1	0	0	0	0	0	0	0	0	0	1	70	0
989	0	43	1	1	1	2	3	2	1	0	0	0	0	1	0	2	0	2	3	80	1.54	130	100	130/100	1	0	3	1	3	1	3	1	2	1	2	0	2	1	2	2	0	4	4	0	0	1	0	100	1
990	1	38	1	2	2	1	2	2	2	0	0	0	1	2	0	2	0	3	3	64	1.7	120	80	120/80	0	0	1	0	1	0	0	0	0	0	1	0	0	0	0	0	0	0	0	0	0	0	1	87	1
991	1	37	1	1	6	1	2	5	1	0	0	0	0	1	0	2	0	1	3	60	1.61	120	80	120/80	0	0	1	0	1	0	1	0	0	0	0	0	1	0	0	0	0	0	0	0	0	0	1	71	0
992	1	38	0	1	1	1	3	3	1	0	0	0	4	1	0	2	0	1	3	67	1.7	120	80	120/80	0	0	0	0	0	0	0	0	0	0	0	0	0	0	0	0	0	0	0	0	0	0	1	71	0
993	0	26	1	1	3	2	2	1	2	0	0	0	0	2	0	2	0	3	2	55	1.6	100	70	100/70	0	0	1	0	1	0	1	0	0	0	0	0	1	0	0	0	0	0	0	0	0	0	1	65	0
994	0	28	1	1	3	2	3	2	2	0	0	0	0	2	1	2	0	1	2	63	1.55	110	80	110/80	0	0	1	0	1	0	1	0	0	0	1	0	0	0	0	0	0	0	0	0	0	0	1	89	1
995	0	33	0	1	1	2	2	1	1	0	0	0	4	2	0	2	0	3	2	104	1.8	110	80	110/80	0	0	1	0	1	0	1	0	0	0	1	0	0	0	1	1	0	0	0	0	0	0	1	104	1
996	0	30	1	2	3	3	2	1	2	0	0	0	0	1	1	2	0	3	2	53	1.62	100	60	100/60	0	0	1	0	1	0	1	0	0	0	1	0	1	0	0	0	0	0	0	0	0	0	1	68	0
997	1	35	1	1	1	1	3	1	1	0	0	0	0	1	0	2	0	1	2	58	1.54	110	80	110/80	0	0	1	0	2	0	1	0	0	0	2	0	1	0	0	0	0	0	0	0	0	0	1	80	1
998	0	28	1	1	1	2	3	1	1	0	0	0	0	1	1	1	1	3	1	59	1.64	120	80	120/80	0	0	1	0	1	0	1	0	0	0	1	0	1	0	0	0	0	0	0	0	0	0	1	78	0
999	1	28	0	1	2	1	3	5	1	0	0	0	4	2	0	2	1	3	3	50	1.58	140	100	140/100	1	1	2	0	2	0	2	0	2	0	2	0	2	0	2	2	0	0	0	0	0	0	1	67	0
1000	0	38	1	1	3	2	3	2	2	0	0	1	0	1	0	2	0	1	3	56	1.59	140	100	140/100	1	1	3	1	3	1	3	1	2	1	2	0	3	0	2	2	0	3	3	0	0	1	0	64	0
1001	1	29	1	1	1	1	3	4	2	0	0	0	0	2	0	2	1	3	2	71	1.63	130	90	130/90	1	0	1	0	2	0	1	0	1	0	1	0	1	0	0	0	0	0	0	0	0	0	1	82	1
1002	1	53	1	2	3	1	3	3	3	0	1	1	0	1	1	1	1	3	1	73	1.64	100	80	100/80	0	0	1	0	1	0	1	0	0	0	0	0	1	0	0	0	0	0	0	0	0	0	1	78	0
1003	0	40	1	2	6	2	3	2	2	0	0	0	1	2	0	2	0	3	2	96	1.74	160	90	160/90	1	1	5	1	5	1	5	1	3	1	4	1	4	1	3	3	1	5	6	1	1	0	0	98	1
1004	0	28	0	2	2	2	3	1	1	0	0	0	4	1	0	2	0	1	3	98	1.69	130	70	130/70	0	0	3	1	3	1	3	1	2	1	2	1	2	1	2	2	1	5	6	1	1	0	0	106	1
1005	1	30	0	1	1	1	2	1	1	0	0	0	4	3	1	2	1	3	3	91	1.65	140	100	140/100	1	1	4	1	4	1	4	1	2	1	3	0	3	1	3	3	0	4	4	0	0	1	0	105	1
1006	0	43	1	1	4	2	3	2	3	1	0	0	1	2	1	1	0	3	3	68	1.67	140	80	140/80	1	0	3	1	3	1	3	1	1	0	1	0	3	0	0	0	0	2	2	0	0	1	0	70	0
1007	0	31	0	1	1	2	2	1	1	0	0	0	4	3	0	2	0	3	2	107	1.67	150	100	150/100	1	1	5	1	5	1	5	1	3	1	3	1	4	1	3	3	1	5	6	1	1	0	0	108	1
1008	0	23	1	1	1	3	3	5	1	0	0	0	0	2	0	2	0	3	3	61	1.68	120	80	120/80	0	0	1	0	1	0	1	0	0	0	1	0	1	0	0	0	0	0	0	0	0	0	1	64	0
1009	1	40	0	2	2	1	3	2	2	1	0	0	4	2	1	2	1	3	2	104.7	1.72	130	100	130/100	1	0	4	1	4	1	4	1	3	1	3	1	3	1	2	2	1	5	6	1	1	0	0	104	1
1010	0	25	1	1	1	2	3	5	1	0	0	0	0	2	0	2	0	1	2	70	1.7	120	90	120/90	0	0	1	0	1	0	1	0	0	0	0	0	1	0	0	0	0	0	0	0	0	0	1	70	0
1011	1	30	1	2	2	1	3	2	2	0	0	0	0	2	1	2	0	3	2	68	1.6	130	80	130/80	0	0	1	0	1	0	1	0	0	0	0	0	1	0	0	0	0	0	0	0	0	0	1	72	0
1012	1	35	1	1	1	1	2	1	1	0	0	0	0	1	0	2	0	3	3	67	1.71	120	80	120/80	0	0	0	0	0	0	0	0	0	0	0	0	0	0	0	0	0	0	0	0	0	0	1	70	0
1013	0	29	1	2	2	2	3	1	1	0	0	0	0	2	0	2	0	3	3	70	1.7	130	80	130/80	0	0	1	0	1	0	1	0	0	0	0	0	1	0	0	0	0	0	0	0	0	0	1	74	0
1014	0	39	0	1	3	2	3	2	2	1	0	0	4	2	0	1	1	3	2	121	1.73	160	90	160/90	1	1	5	1	5	1	5	1	3	1	3	1	4	1	3	3	1	5	6	1	1	0	0	129	1
1015	1	39	1	2	6	1	3	2	2	0	0	0	1	1	0	2	0	3	3	71	1.64	120	80	120/80	0	0	2	0	2	0	2	0	2	1	1	0	2	0	1	1	0	1	1	0	0	1	0	70	0
1016	0	43	0	1	2	2	3	2	3	0	0	0	4	2	1	2	1	2	1	94	1.61	120	80	120/80	0	0	1	0	1	0	0	0	0	0	1	0	0	0	1	1	0	0	0	0	0	0	1	101	1
1017	0	42	1	2	2	2	3	4	2	0	0	0	1	1	0	2	1	3	2	70	1.81	120	80	120/80	0	0	1	0	1	0	1	0	0	0	0	0	1	0	0	0	0	0	0	0	0	0	1	69	0
1018	1	46	1	1	1	1	2	2	3	1	0	0	1	1	1	1	0	1	1	106	1.68	160	120	160/120	1	1	4	1	4	1	4	1	2	1	4	0	3	1	3	3	0	4	4	0	0	1	0	112	1
1019	0	37	0	2	1	2	2	4	2	0	0	0	4	1	0	2	1	2	2	64	1.63	120	80	120/80	0	0	0	0	0	0	0	0	0	0	0	0	0	0	0	0	0	0	0	0	0	0	1	69	0
1020	0	38	1	2	3	2	2	3	2	0	0	0	1	2	0	2	1	3	2	63	1.56	120	70	120/70	0	0	1	0	1	0	1	0	1	0	1	0	1	0	1	1	0	0	0	0	0	0	1	69	0
1021	1	52	1	2	2	1	3	2	3	0	0	0	0	2	0	2	1	3	2	70	1.78	100	60	100/60	0	0	0	0	0	0	0	0	0	0	0	0	0	0	0	0	0	0	0	0	0	0	1	62	0
1022	1	54	1	2	1	1	3	3	4	0	0	0	0	1	1	2	1	2	3	52	1.63	120	80	120/80	0	0	0	0	0	0	0	0	0	0	0	0	0	0	0	0	0	0	0	0	0	0	1	57	0
1023	0	41	1	2	5	2	2	5	2	0	0	0	1	1	0	2	0	1	2	71	1.81	130	80	130/80	0	0	0	0	0	0	0	0	0	0	0	0	0	0	0	0	0	0	0	0	0	0	1	60	0
1024	0	30	1	2	2	2	2	5	1	1	0	0	0	2	0	1	0	3	2	73.5	1.64	140	90	140/90	1	1	1	0	1	0	1	0	1	0	1	0	1	0	1	1	0	0	0	0	0	0	1	79	0
1025	0	35	1	1	3	2	3	5	1	0	0	0	0	2	0	2	0	1	2	111.1	1.73	140	100	140/100	1	1	5	1	5	1	5	1	3	1	4	1	4	1	3	3	1	5	6	1	1	0	0	121	1
1026	1	32	1	1	3	1	3	2	2	0	0	0	0	2	1	2	0	3	2	60	1.59	100	70	100/70	0	0	0	0	0	0	0	0	0	0	0	0	0	0	0	0	0	0	0	0	0	0	1	70	0
1027	1	38	0	2	2	1	3	5	3	0	0	0	4	2	1	2	1	3	2	67	1.64	120	80	120/80	0	0	0	0	0	0	0	0	0	0	0	0	0	0	0	0	0	0	0	0	0	0	1	61	0
1028	1	30	1	1	1	1	3	5	1	0	0	0	1	2	0	2	1	3	2	80	1.69	120	80	120/80	0	0	3	1	4	1	3	1	1	0	2	0	3	1	1	1	0	3	3	0	0	1	0	83	1
1029	1	39	1	1	6	1	3	2	3	0	0	0	0	1	1	2	1	3	2	70	1.68	120	80	120/80	0	0	2	0	2	0	2	0	1	0	1	0	2	0	1	1	0	0	0	0	0	0	1	61	0
1030	1	43	1	2	2	1	2	4	2	0	0	0	0	2	1	2	0	3	3	91	1.62	140	100	140/100	1	1	4	1	4	1	4	1	2	1	4	0	3	1	3	3	0	4	4	0	0	1	0	104	1
1031	0	29	1	2	2	2	3	2	2	0	0	0	0	2	0	2	0	3	3	101	1.82	120	80	120/80	0	0	1	0	1	0	1	0	0	0	1	0	0	0	1	1	0	0	0	0	0	0	1	97	1
1032	0	31	1	1	2	3	3	2	3	0	0	0	1	1	0	2	0	1	2	62	1.65	100	80	100/80	0	0	0	0	1	0	0	0	0	0	1	0	0	0	0	0	0	0	0	0	0	0	1	84	1
1033	0	29	1	1	3	3	2	2	1	0	0	0	1	2	0	2	0	1	2	72	1.62	120	80	120/80	0	0	1	0	1	0	1	0	0	0	0	0	1	0	0	0	0	0	0	0	0	0	1	79	0
1034	0	28	1	1	3	3	2	1	3	0	0	0	0	2	0	2	0	3	2	55	1.54	110	70	110/70	0	0	2	0	2	0	2	0	1	0	2	0	2	0	1	1	0	0	0	0	0	0	1	70	0
1036	0	33	1	2	3	2	2	1	1	0	0	0	0	1	0	2	0	3	3	62	1.58	120	80	120/80	0	0	0	0	0	0	0	0	0	0	0	0	0	0	0	0	0	0	0	0	0	0	1	65	0
1037	1	34	1	2	3	1	2	4	2	0	0	0	0	2	0	2	0	3	3	58	1.65	100	70	100/70	0	0	0	0	0	0	0	0	0	0	0	0	0	0	0	0	0	0	0	0	0	0	1	65	0
1038	1	40	0	1	1	1	3	2	2	0	0	0	4	1	0	2	1	3	3	76	1.69	100	60	100/60	0	0	0	0	0	0	0	0	0	0	0	0	0	0	0	0	0	0	0	0	0	0	1	67	0
1039	1	30	1	1	2	1	3	1	1	0	0	0	0	1	0	2	0	3	3	98	1.84	90	60	90/60	0	0	3	1	3	1	3	1	1	0	2	0	2	1	1	1	0	3	3	0	0	1	0	105	1
1040	0	32	1	2	2	2	3	2	3	0	0	0	0	1	1	2	1	3	3	53	1.6	110	70	110/70	0	0	2	0	2	0	2	0	1	0	1	0	2	0	1	1	0	0	0	0	0	0	1	62	0
1041	1	38	1	2	2	1	3	2	3	0	0	0	0	1	0	2	0	3	3	51	1.64	110	80	110/80	0	0	0	0	0	0	0	0	0	0	0	0	0	0	0	0	0	0	0	0	0	0	1	69	0
1042	0	36	1	1	4	2	3	1	1	0	0	0	0	2	0	2	0	3	3	62	1.63	100	70	100/70	0	0	0	0	0	0	0	0	0	0	0	0	0	0	0	0	0	0	0	0	0	0	1	67	0
1043	0	33	0	1	2	2	3	2	2	0	0	0	4	2	0	2	0	3	3	65	1.61	100	70	100/70	0	0	0	0	0	0	0	0	0	0	0	0	0	0	0	0	0	0	0	0	0	0	1	65	0
1044	0	42	1	2	3	3	3	2	4	0	0	0	0	2	1	2	1	3	3	58	1.65	100	80	100/80	0	0	1	0	1	0	1	0	0	0	0	0	1	0	0	0	0	0	0	0	0	0	1	69	0
1045	1	34	1	2	1	1	3	4	1	1	0	0	1	1	0	1	1	3	3	71	1.71	100	80	100/80	0	0	2	0	2	0	2	0	0	0	1	0	2	0	0	0	0	0	0	0	0	0	1	73	0
1046	0	37	0	1	1	2	2	2	2	0	0	0	4	2	0	2	0	3	3	63	1.62	120	80	120/80	0	0	0	0	0	0	0	0	0	0	0	0	0	0	0	0	0	0	0	0	0	0	1	68	0
1047	1	38	1	2	2	1	3	2	1	0	0	0	0	1	1	2	0	3	3	53	1.6	90	65	90/65	0	0	1	0	1	0	1	0	0	0	1	0	1	0	0	0	0	0	0	0	0	0	1	62	0
1048	1	40	1	2	2	1	2	2	2	1	1	0	1	1	1	1	0	3	1	55	1.54	90	70	90/70	0	0	3	1	3	1	3	1	0	0	1	0	3	0	0	0	0	2	2	0	0	1	0	64	0
1049	1	41	1	1	1	1	3	3	2	1	0	0	1	1	1	1	1	3	2	61	1.57	100	80	100/80	0	0	2	0	2	0	2	0	0	0	2	0	2	0	0	0	0	0	0	0	0	0	1	68	0
1050	0	40	0	2	2	1	3	4	2	0	0	0	4	2	0	2	1	3	3	57	1.7	140	100	140/100	1	1	1	0	1	0	1	0	1	0	1	0	1	0	1	1	0	0	0	0	0	0	1	83	0
1051	1	43	1	1	3	1	3	2	4	1	1	0	1	1	0	1	1	3	3	82	1.74	150	100	150/100	1	1	3	1	4	1	3	1	1	0	2	0	3	1	1	1	0	3	3	0	0	1	0	83	1
1052	0	45	1	1	1	2	3	2	2	0	0	0	0	2	0	2	0	3	2	57	1.6	100	70	100/70	0	0	1	0	1	0	1	0	0	0	0	0	1	0	0	0	0	0	0	0	0	0	1	64	0
1053	1	31	0	2	2	1	3	1	1	0	0	0	4	2	0	2	1	3	2	64	1.69	120	80	120/80	0	0	0	0	0	0	0	0	0	0	0	0	0	0	0	0	0	0	0	0	0	0	1	65	0
1054	1	42	1	2	1	1	2	3	2	0	0	1	1	1	1	2	1	3	2	49	1.55	120	80	120/80	0	0	2	0	2	0	2	0	1	0	2	0	2	0	1	1	0	0	0	0	0	0	1	60	0
1055	1	35	1	1	4	1	2	2	3	0	0	0	1	2	0	2	0	3	2	75	1.76	140	100	140/100	1	1	2	0	2	0	2	0	1	0	1	0	2	0	1	1	0	0	0	0	0	0	1	79	0
1056	1	33	1	2	3	1	3	1	1	0	0	0	0	1	0	2	1	3	3	54	1.65	130	80	130/80	0	0	0	0	0	0	0	0	0	0	0	0	0	0	0	0	0	0	0	0	0	0	1	74	0
1057	0	40	1	1	3	2	3	2	1	0	0	0	0	1	0	1	1	3	3	70	1.63	120	70	120/70	0	0	1	0	1	0	1	0	0	0	1	0	1	0	0	0	0	0	0	0	0	0	1	72	0
1058	1	30	1	2	2	1	2	5	2	0	0	0	1	1	0	2	0	3	3	63.5	1.56	120	90	120/90	0	0	2	0	2	0	2	0	0	0	0	0	2	0	0	0	0	0	0	0	0	0	1	62	0
1059	1	35	1	1	1	1	3	3	3	0	0	0	0	1	0	2	0	3	2	65	1.58	120	80	120/80	0	0	1	0	1	0	1	0	0	0	1	0	1	0	0	0	0	0	0	0	0	0	1	60	0
1060	0	31	1	1	2	2	2	5	1	0	0	0	0	2	0	2	0	1	3	90	1.8	120	80	120/80	0	0	0	0	1	0	0	0	0	0	1	0	0	0	0	0	0	0	0	0	0	0	1	84	1
1061	1	40	0	2	2	1	2	2	2	0	0	0	4	2	1	2	1	2	3	98	1.83	130	80	130/80	0	0	0	0	0	0	0	0	0	0	0	0	0	0	0	0	0	0	0	0	0	0	1	80	0
1062	0	34	1	1	3	2	2	4	2	0	0	0	0	1	0	1	0	3	3	70	1.62	120	80	120/80	0	0	1	0	2	0	1	0	0	0	2	0	1	0	0	0	0	0	0	0	0	0	1	81	1
1063	1	33	1	1	1	1	3	2	1	0	0	0	0	2	1	2	0	1	2	102.3	1.65	130	80	130/80	0	0	1	0	1	0	1	0	0	0	1	0	0	0	1	1	0	0	0	0	0	0	1	122	1
1064	0	32	1	1	3	2	3	2	2	0	0	0	1	2	0	2	0	1	2	71	1.67	140	70	140/70	1	0	2	0	2	0	2	0	1	0	1	0	1	0	0	0	0	0	0	0	0	0	1	108	1
1065	0	29	0	1	3	2	3	2	3	0	0	0	4	1	0	2	0	3	1	78.8	1.74	120	80	120/80	0	0	0	0	0	0	0	0	0	0	0	0	0	0	0	0	0	0	0	0	0	0	1	80	0
1066	1	30	1	1	2	2	3	5	1	0	0	0	0	2	0	2	0	1	3	100	1.83	130	80	130/80	0	0	2	0	2	0	2	0	0	0	2	0	1	0	0	0	0	0	0	0	0	0	1	100	1
1067	1	47	1	2	3	1	3	3	3	0	0	0	0	2	0	2	0	1	2	70	1.57	120	80	120/80	0	0	2	0	2	0	1	0	1	0	2	0	1	0	1	1	0	0	0	0	0	0	1	85	1
1068	1	51	0	1	3	2	2	1	1	0	1	0	4	2	0	1	0	3	2	98	1.82	130	80	130/80	0	0	3	1	3	1	3	1	2	1	2	0	2	1	1	1	0	4	4	0	0	1	0	113	1
1069	1	58	1	1	1	1	2	2	2	1	0	0	0	2	1	1	0	1	2	69.8	1.49	120	90	120/90	0	0	3	1	3	1	2	0	0	0	2	0	2	1	1	1	0	2	2	0	0	1	0	88	1
1070	1	39	1	1	3	1	3	2	2	0	0	0	0	2	1	2	0	3	2	82	1.7	100	80	100/80	0	0	1	0	1	0	1	0	0	0	1	0	0	0	0	0	0	0	0	0	0	0	1	100	1
1071	0	40	1	1	3	2	3	2	2	0	0	0	1	2	1	2	0	1	2	63	1.64	110	70	110/70	0	0	1	0	1	0	1	0	0	0	1	0	0	0	0	0	0	0	0	0	0	0	1	108	1
1072	1	52	1	1	2	1	2	4	2	1	0	0	0	1	1	1	0	3	1	98.3	1.63	160	100	160/100	1	1	2	0	2	0	2	0	1	0	2	0	1	0	2	2	0	0	0	0	0	0	1	110	1
1073	1	41	1	1	2	1	3	2	3	0	0	0	0	2	1	1	0	3	2	66.3	1.53	103	64	103/64	0	0	2	0	2	0	2	0	1	0	2	0	1	0	1	1	0	0	0	0	0	0	1	96	1
1074	0	25	1	2	3	3	2	1	1	0	0	0	0	2	1	2	0	3	2	78	1.64	110	80	110/80	0	0	2	0	2	0	2	0	0	0	0	0	2	0	0	0	0	0	0	0	0	0	1	68	0
1075	1	60	1	1	3	2	1	1	3	1	0	0	0	2	0	2	1	3	2	70.9	1.56	140	90	140/90	1	1	3	1	3	1	3	1	2	1	3	0	2	1	2	2	0	4	4	0	0	1	0	101	1
1076	0	33	1	1	4	2	2	1	1	0	0	0	0	2	0	2	0	3	2	63	1.59	120	80	120/80	0	0	3	1	3	1	3	1	1	0	1	0	3	0	1	1	0	2	2	0	0	1	0	73	0
1077	0	29	1	1	3	2	3	4	2	0	0	0	0	2	0	2	0	3	2	67	1.56	130	90	130/90	1	0	3	1	3	1	3	1	1	0	1	0	3	0	0	0	0	2	2	0	0	1	0	60	0
1078	1	38	1	1	3	1	2	2	1	1	0	0	0	2	0	2	0	3	2	75	1.64	110	80	110/80	0	0	2	0	3	1	2	0	0	0	2	0	2	1	0	0	0	2	2	0	0	1	0	80	1
1079	1	38	1	1	3	1	3	2	2	0	0	0	0	2	0	2	0	1	2	56	1.59	100	60	100/60	0	0	1	0	1	0	1	0	0	0	0	0	1	0	0	0	0	0	0	0	0	0	1	65	0
1080	0	29	0	1	1	2	3	1	1	0	0	0	4	1	0	2	0	3	2	68	1.7	120	80	120/80	0	0	0	0	0	0	0	0	0	0	0	0	0	0	0	0	0	0	0	0	0	0	1	79	0
1081	1	55	1	2	2	1	2	3	2	1	0	0	0	2	1	2	0	1	2	90	1.64	120	80	120/80	0	0	2	0	3	1	2	0	0	0	2	0	2	1	1	1	0	2	2	0	0	1	0	81	1
1082	1	43	1	2	3	1	1	2	2	0	0	0	0	2	0	2	0	1	3	55	1.57	110	70	110/70	0	0	1	0	1	0	1	0	0	0	1	0	1	0	0	0	0	0	0	0	0	0	1	70	0
1083	1	33	1	1	3	1	1	2	1	0	0	0	0	2	0	2	0	1	2	68	1.68	100	60	100/60	0	0	1	0	1	0	1	0	0	0	0	0	1	0	0	0	0	0	0	0	0	0	1	73	0
1084	1	42	1	2	3	1	3	2	2	0	0	0	0	1	1	2	0	3	3	97	1.62	100	70	100/70	0	0	2	0	2	0	2	0	0	0	1	0	1	0	1	1	0	0	0	0	0	0	1	107	1
1085	1	43	1	1	3	1	2	2	1	0	0	0	0	2	0	2	0	3	2	58.2	1.55	120	70	120/70	0	0	2	0	2	0	1	0	0	0	1	0	1	0	0	0	0	0	0	0	0	0	1	86	1
1086	0	29	0	1	2	2	2	3	3	0	0	0	4	1	1	2	0	3	2	66	1.58	120	80	120/80	0	0	0	0	0	0	0	0	0	0	0	0	0	0	0	0	0	0	0	0	0	0	1	64	0
1087	1	37	1	1	1	1	2	2	2	0	0	0	0	2	0	2	1	3	2	83.3	1.72	120	80	120/80	0	0	2	0	2	0	1	0	0	0	2	0	1	0	0	0	0	0	0	0	0	0	1	87	1
1088	1	38	0	2	2	1	3	2	2	0	0	0	4	2	0	2	0	1	3	69	1.58	120	80	120/80	0	0	0	0	0	0	0	0	0	0	0	0	0	0	0	0	0	0	0	0	0	0	1	68	0
1089	0	29	0	1	2	2	2	3	1	0	0	0	4	2	0	2	0	1	2	91	1.83	120	80	120/80	0	0	0	0	0	0	0	0	0	0	0	0	0	0	0	0	0	0	0	0	0	0	1	78	0
1090	1	24	1	1	3	2	3	2	1	0	0	0	0	2	0	2	0	3	2	58.2	1.55	120	70	120/70	0	0	2	0	2	0	1	0	0	0	1	0	1	0	0	0	0	0	0	0	0	0	1	86	1
1091	1	45	1	1	3	1	2	3	3	0	0	0	0	2	1	2	0	3	1	69	1.56	120	80	120/80	0	0	0	0	0	0	0	0	0	0	0	0	0	0	0	0	0	0	0	0	0	0	1	72	0
1092	1	43	1	2	2	1	2	4	4	0	0	0	0	1	1	2	0	3	2	71	1.61	120	70	120/70	0	0	2	0	2	0	2	0	0	0	1	0	1	0	0	0	0	0	0	0	0	0	1	103	1
1093	0	39	0	1	3	1	2	5	2	0	0	0	4	2	0	2	0	1	2	87.7	1.77	130	80	130/80	0	0	0	0	0	0	0	0	0	0	0	0	0	0	0	0	0	0	0	0	0	0	1	78	0
1094	1	31	1	1	2	1	2	5	2	0	0	0	1	2	1	2	1	2	2	68	1.59	130	80	130/80	0	0	3	1	3	1	3	1	1	0	3	0	2	1	2	1	0	3	3	0	0	1	0	89	1
1095	1	35	0	2	2	1	3	4	3	1	0	0	4	2	0	1	0	2	3	79.8	1.72	130	90	130/90	1	0	3	1	3	1	3	1	2	1	2	0	3	0	2	1	0	3	3	0	0	1	0	77	0
1096	1	41	1	1	3	1	2	2	1	0	0	0	0	2	0	2	0	1	2	58.5	1.57	120	90	120/90	0	0	2	0	2	0	1	0	0	0	1	0	1	0	0	0	0	0	0	0	0	0	1	86	1
1097	0	33	0	1	2	2	2	5	1	0	0	0	4	2	0	2	1	3	2	93	1.8	120	90	120/90	0	0	1	0	0	0	0	0	0	0	0	0	0	0	0	0	0	0	0	0	0	0	1	89	0
1098	1	24	1	1	3	1	3	1	1	0	0	0	0	1	1	2	0	3	2	60	1.56	120	80	120/80	0	0	0	0	1	0	0	0	0	0	1	0	0	0	0	0	0	0	0	0	0	0	1	84	1
1099	1	32	1	1	6	1	2	4	2	0	0	0	0	2	0	2	1	2	3	68.7	1.63	120	80	120/80	0	0	1	0	1	0	1	0	0	0	1	0	0	0	0	0	0	0	0	0	0	0	1	89	1
1100	0	31	1	1	2	3	3	2	2	0	0	0	1	2	0	2	0	3	3	93.5	1.63	140	80	140/80	1	0	2	0	2	0	2	0	1	0	1	0	1	0	1	1	0	0	0	0	0	0	1	103	1
1101	1	37	1	1	1	1	3	4	2	0	0	0	0	3	0	2	1	2	3	68.2	1.61	130	80	130/80	0	0	2	0	2	0	2	0	0	0	1	0	1	0	0	0	0	0	0	0	0	0	1	92	1
1102	1	28	1	1	2	1	3	2	3	0	0	0	0	2	0	2	0	3	2	73.8	1.65	130	70	130/70	0	0	2	0	2	0	1	0	0	0	1	0	1	0	0	0	0	0	0	0	0	0	1	86	1
1103	1	33	1	1	3	1	3	1	1	0	0	0	1	2	1	2	0	3	2	49.8	1.55	120	80	120/80	0	0	1	0	1	0	1	0	0	0	0	0	1	0	0	0	0	0	0	0	0	0	1	75	0
1104	1	50	1	1	3	1	3	3	4	1	1	0	0	1	1	1	1	3	1	62	1.57	120	70	120/70	0	0	3	1	3	1	3	1	0	0	2	0	2	1	0	0	0	3	3	0	0	1	0	90	1
1105	1	30	1	1	1	1	3	1	1	0	0	0	1	2	1	2	0	3	3	58.7	1.57	120	80	120/80	0	0	1	0	2	0	1	0	0	0	1	0	1	0	0	0	0	0	0	0	0	0	1	83	1
1106	1	27	1	2	2	1	2	1	1	0	0	0	0	2	0	2	1	2	2	75	1.65	130	70	130/70	0	0	2	0	2	0	2	0	0	0	1	0	1	0	0	0	0	0	0	0	0	0	1	91	1
1107	1	45	1	1	1	1	3	2	2	1	1	0	1	1	0	2	0	3	2	63	1.55	130	80	130/80	0	0	2	0	3	1	2	0	0	0	2	0	2	1	0	0	0	2	2	0	0	1	0	80	1
1108	0	29	1	2	3	3	3	5	1	0	0	0	0	2	0	2	0	1	2	91	1.72	120	80	120/80	0	0	1	0	1	0	1	0	0	0	1	0	0	0	1	1	0	0	0	0	0	0	1	106	1
1109	0	31	1	1	3	3	3	2	1	0	0	0	0	1	0	2	0	1	2	60.1	1.64	110	70	110/70	0	0	0	0	0	0	0	0	0	0	0	0	0	0	0	0	0	0	0	0	0	0	1	70	0
1110	0	44	1	1	3	2	3	2	2	0	0	0	0	2	1	2	0	3	2	68	1.73	100	70	100/70	0	0	1	0	1	0	1	0	0	0	0	0	1	0	0	0	0	0	0	0	0	0	1	72	0
1111	0	28	1	1	3	2	3	1	1	0	0	0	0	1	0	2	0	3	2	65	1.69	110	70	110/70	0	0	1	0	2	0	1	0	0	0	1	0	1	0	0	0	0	0	0	0	0	0	1	80	1
1112	1	40	1	1	2	1	3	5	1	1	0	0	0	1	0	1	0	3	3	65	1.62	120	80	120/80	0	0	2	0	3	1	2	0	1	0	3	0	2	1	1	1	0	2	2	0	0	1	0	84	1
1113	0	41	1	1	2	2	2	4	1	0	0	0	0	1	1	2	0	1	2	70	1.64	110	70	110/70	0	0	1	0	1	0	1	0	1	0	1	0	1	0	1	1	0	0	0	0	0	0	1	42	0
1114	1	30	1	2	3	1	2	5	1	0	0	0	0	2	0	2	0	3	2	67.2	1.67	120	80	120/80	0	0	0	0	0	0	0	0	0	0	0	0	0	0	0	0	0	0	0	0	0	0	1	76	0
1115	0	40	0	1	2	2	3	1	2	0	0	0	4	1	0	2	0	3	2	73	1.69	110	70	110/70	0	0	1	0	1	0	1	0	0	0	1	0	1	0	0	0	0	0	0	0	0	0	1	80	0
1116	1	33	1	1	1	1	2	1	2	0	0	0	1	2	1	2	0	1	3	71.9	1.67	120	90	120/90	0	0	1	0	1	0	1	0	0	0	1	0	0	0	0	0	0	0	0	0	0	0	1	90	1
1117	1	39	1	1	3	1	3	3	3	0	0	0	0	1	0	2	0	3	3	69	1.68	110	70	110/70	0	0	2	0	2	0	2	0	0	0	1	0	1	0	0	0	0	0	0	0	0	0	1	92	1
1118	0	36	1	1	3	2	3	4	2	0	0	0	0	2	0	2	0	3	2	70.2	1.66	120	80	120/80	0	0	1	0	1	0	1	0	0	0	0	0	1	0	0	0	0	0	0	0	0	0	1	73	0
1119	0	42	1	2	2	2	3	2	2	0	0	0	0	2	0	2	0	1	3	53.1	1.63	110	70	110/70	0	0	1	0	1	0	1	0	0	0	0	0	1	0	0	0	0	0	0	0	0	0	1	79	0
1120	1	30	0	1	3	1	2	5	1	0	0	0	4	1	0	2	1	3	3	71	1.65	130	80	130/80	0	0	2	0	2	0	1	0	0	0	1	0	1	0	0	0	0	0	0	0	0	0	1	90	0
1121	1	37	0	2	2	1	3	2	2	0	0	0	4	2	0	2	0	3	3	80	1.65	110	90	110/90	0	0	1	0	1	0	1	0	1	0	1	0	1	0	1	1	0	0	0	0	0	0	1	42	0
1122	1	40	1	2	3	1	3	2	3	0	0	0	1	1	0	2	1	3	2	59	1.52	130	90	130/90	1	0	2	0	2	0	2	0	1	0	0	0	2	0	0	0	0	0	0	0	0	0	1	38	0
1123	0	29	1	1	2	2	2	2	1	0	0	0	0	2	0	2	0	1	2	88	1.81	120	70	120/70	0	0	0	0	0	0	0	0	0	0	0	0	0	0	0	0	0	0	0	0	0	0	1	56	0
1124	1	45	1	2	1	1	3	4	4	1	0	0	0	1	0	1	0	3	3	68	1.54	120	80	120/80	0	0	2	0	2	0	1	0	0	0	2	0	1	0	0	0	0	0	0	0	0	0	1	86	1
1125	1	44	1	1	6	1	2	2	3	0	0	0	1	1	1	2	0	3	1	73	1.76	120	80	120/80	0	0	1	0	1	0	1	0	0	0	1	0	0	0	0	0	0	0	0	0	0	0	1	90	1
[truncated: 49 more columns]
